# Supplementary material for: Forty new genomes shed light on sexual reproduction and the origin of tetraploidy in Microsporidia
Source: PLoS Biol. 2025 Oct 21;23(10):e3003446. doi: 10.1371/journal.pbio.3003446 (PMC12558613; doi:10.1371/journal.pbio.3003446)
Supplement: S1 Table — Full list of recovered microsporidian genome assemblies, their associated metadata, and host metadata. (XLSX) [file pbio.3003446.s001.xlsx]

## Sheet: Genome Assembly Stats
Microsporidian Pseudo-ToLID used in manuscript	Host ToLID	Host (Order)	Microsporidian Group	Assembly Level	Assembly Type	Ploidy	Scaffolded with Hi-C?	Purged with purge_dups?	Number of Contigs or Scaffolds	Span (bp)	N50 length (bp) (n = L50)	Largest Sequence (bp)	Average Sequence Length (bp)	Microsporidia_odb10 BUSCO *	Host BioSpecimen ID	Microsporidian ENA TaxID Name	Sequencing Technology
iuLoeVari1.µ	iuLoeVari1	Loensia variegata (Psocodea)	Amblyosporida	Chromosome	Haploid assembly	4n	Yes	Yes	10 (+ 5 unlocalised sequences)	17130769	2160494 (n = 4)	2308746	1.14205e+06	C: 90.8% [S: 73.5%, D: 17.3%], F: 1.5%, M: 7.7%	SAMEA112232811	Amblyosporidae sp. gmOTU1 Ox002633	PacBio - HiFi (ULI)
idMegDoli1.µ	idMegDoli1	Megamerina dolium (Diptera)	Amblyosporida	Contig	Unresolved	NA	No	No	269	56032299	375969 (n = 45)	2309845	208299	C: 91.9% [S: 1.2%, D: 90.7%], F: 0.8%, M: 7.3%	SAMEA112964358	Amblyosporidae sp. gmOTU1 NHMUK015059140	PacBio - HiFi
idNerComm1.µ	idNerComm1	Neria commutata (Diptera)	Amblyosporida	Contig	Haploid assembly	4n	No	Yes	14	17263371	2135600 (n = 4)	2339563	1.2331e+06	C: 90.8% [S: 73.8%, D: 17.0%], F: 1.3%, M: 7.9%	SAMEA112226471	Amblyosporidae sp. gmOTU1 Ox002245	PacBio - HiFi
idDelPlat3.µ	idDelPlat3	Delia platura (Diptera)	Amblyosporida	Chromosome	Haploid assembly	4n	Yes	Yes	12 (+ 4 unlocalised sequences)	11856551	1477968 (n = 4)	1721634	741034	C: 90.8% [S: 73.3%, D: 17.5%], F: 1.3%, M: 7.9%	SAMEA115128735	Amblyosporidae sp. gmOTU2 SAN22000470	PacBio - HiFi
idDelPlat4.µ	idDelPlat4	Delia platura (Diptera)	Amblyosporida	Chromosome	Haploid assembly	4n	Yes	No	14	11025969	1034973 (n = 5)	1481808	787569	C: 84.7% [S: 67.7%, D:17.0%], F: 1.2%, M: 14.1%	SAMEA115128743	Amblyosporidae sp. gmOTU2 SAN22000475	PacBio - HiFi
idDelPlat5.µ	idDelPlat5	Delia platura (Diptera)	Amblyosporida	Chromosome	Haploid assembly	4n	Yes	Yes	14	11278429	1135273 (n = 4)	1632265	805602	C: 85.3% [S: 69.5%, D: 15.8%], F: 1.0%, M: 13.7%	SAMEA115128746	Amblyosporidae sp. gmOTU2 SAN22000478	PacBio - HiFi
idTanUsma1.µ	idTanUsma1	Tanytarsus usmaensis (Diptera)	Amblyosporida	Chromosome	Haploid assembly	4n	Yes	Yes	13	11761536	1386808 (n = 4)	1740045	904734	C: 88.7% [S: 71.7%, D:17.0%], F: 1.3%, M: 10.0%	SAMEA115128737	Amblyosporidae sp. gmOTU2 SAN22000472	PacBio - HiFi
idLucSpea1.µ	idLucSpea1	Lucilla sp. (Diptera)	Amblyosporida	Contig	Unresolved	NA	No	No	189	12755489	93895 (n = 43)	350023	67489.4	C: 87.8% [S: 51.8%, D: 36.0%], F: 1.5%, M: 10.7%	SAMEA115128744	Amblyosporidae sp. gmOTU2 SAN22000477	PacBio - HiFi
iiMysAzur1.µ	iiMysAzur1	Mystacides azureus (Trichoptera)	Amblyosporida	Contig	Haploid assembly	4n - 8n	No	Yes	30	14817156	787364 (n = 7)	1430979	493905	C: 88.7% [S: 80.7%, D: 8.0%], F: 2.5%, M: 8.8%	SAMEA14448314	Amblyosporidae sp. gmOTU8 NHMUK014451618	PacBio - HiFi
idChiSpeb1.µ	idChiSpeb1	Chironomus sp. (Diptera)	Amblyosporida	Chromosome	Haploid assembly	4n	Yes	Yes	11	20337240	2056446 (n = 5)	2686069	1848840	C: 93.5% [S: 87.8%, D: 5.7%], F: 1.5%, M: 5.0%	SAMEA115128741	Amblyosporidae sp. gmOTU9 SAN22000474	PacBio - HiFi
ilAceEphe1.µ	ilAceEphe1	Acentria ephemerella (Lepidoptera)	Amblyosporida	Contig	Unresolved	4n	No	No	47	29932739	947223 (n = 12)	2011085	636867	C: 93.3% [S: 2.3%, D: 91.0%], F: 1.3%, M: 5.4%	SAMEA10978991	Amblyosporidae sp. gmOTU10 Ox001727	PacBio - HiFi
ilEpiFoen1.µ	ilEpiFoen1	Epiblema foenella (Lepidotera)	Nosematida	Contig	Haploid assembly	4n	No	Yes	28	9287116	576159 (n = 7)	914502	331683	C: 94.0% [S: 78.3%, D: 15.7%], F: 2.2%, M: 3.8%	SAMEA112232693	Vairimorpha sp. gmOTU11 Ox002490	PacBio - HiFi
ilBlaLact1.µ	ilBlaLact1	Blastobasis lacticolella (Lepidoptera)	Nosematida	Contig	Unresolved	NA	No	No	196	17476758	138543 (n = 34)	623297	89167.1	C: 95.1% [S: 37.3%, D: 57.8%], F: 2.0%, M: 2.9%	SAMEA7519826	Vairimorpha sp. gmOTU12 Ox000033	PacBio - HiFi
ilYpoCagn5.µ	ilYpoCagn5	Yponomeuta cagnagella (Lepidoptera)	Nosematida	Contig	Haploid assembly	4n	No	Yes	24	6144358	432922 (n = 6)	744897	256015	C: 90.8% [S: 76.3%, D: 14.5%], F: 2.5%, M: 6.7%	SAMEA110056980	Vairimorpha sp. gmOTU13 SAN23001243	PacBio - HiFi
iyChoSubc1.µ	iyChoSubc1	Chorinaeus subcarinatus (Hymenoptera)	Nosematida	Contig	Unresolved	NA	No	No	59	2318410	44384 (n = 20)	114085	39295.1	C: 29.1% [S: 26.3%, D: 2.8%], F: 1.3%, M: 69.6%	SAMEA112232626	Vairimorpha sp. gmOTU14 Ox002408	PacBio - HiFi
ilEreLige1.µ	ilEreLige1	Erebia ligea (Lepidoptera)	Nosematida	Contig	Unresolved	NA	No	No	450	23085399	59277 (n = 113)	445648	51300.9	C: 89.8% [S: 32.8%, D: 57.0%], F: 2.3%, M: 7.9%	SAMEA7523313	Vairimorpha sp. gmOTU15 SAN0000875	PacBio - HiFi
ilNocJanh1.µ	ilNocJanh1	Noctua janthina (Lepidoptera)	Nosematida	Contig	Unresolved	NA	No	No	612	37370483	72031 (n = 159)	393455	61062.9	C: 95.5% [S: 20.2%, D: 75.3%], F: 1.8%, M: 2.7%	SAMEA112964405	Vairimorpha sp. gmOTU16 NHMUK010884576	PacBio - HiFi
ilOchDupl1.µ	ilOchDupl1	Ochropacha duplaris (Lepidoptera)	Nosematida	Contig	Unresolved	NA	No	No	12	467395	41188 (n = 5)	55979	38949.6	C: 3.5% [S: 3.5%, D:0.0%], F: 0.5%, M:9 6.0%	SAMEA112198468	Vairimorpha sp. gmOTU17 SAN00002588	PacBio - HiFi
iySphCras2.µ	iySphCras2	Sphecodes crassus (Hymenoptera)	Nosematida	Contig	Unresolved	NA	No	No	44	2121001	59405 (n = 15)	91349	48204.6	C: 38.3% [S: 38.3%, D: 0.0%], F: 2.8%, M: 58.9%	SAMEA113425699	Vairimorpha sp. gmOTU4 Ox003106	PacBio - HiFi
idPhaFune2.µ	idPhaFune2	Phania funesta (Diptera)	Nosematida	Contig	Haploid assembly	2n	No	Yes	18	5645748	480536 (n = 5)	832947	313653	C: 93.5% [S: 88.2%, D: 5.3%], F: 1.7%, M: 4.8%	SAMEA112964098	Vairimorpha sp. gmOTU4 NHMUK015059427	PacBio - HiFi
iyNetVirg2.µ	iyNetVirg2	Netelia virgata (Hymenoptera)	Nosematida	Contig	Unresolved	NA	No	No	28	923377	34425 (n = 10)	60461	32977.8	C: 11.8% [S: 11.5%, D: 0.3%], F: 0.3%, M: 87.9%	SAMEA111458568	Vairimorpha sp. gmOTU4 NHMUK014451568	PacBio - HiFi
ihGraVent1.µ	ihGraVent1	Graphocraerus ventralis (Hemiptera)	Nosematida	Contig	Unresolved	NA	No	No	73	6368070	123891 (n = 18)	347629	87233.8	C: 87.1% [S: 73.3%, D: 13.8%], F: 4.2%, M: 8.7%	SAMEA112232497	Vairimorpha sp. gmOTU5 Ox002256	PacBio - HiFi
iyCepSpin2.µ	iyCepSpin2	Cephus spinipes (Hymenoptera)	Nosematida	Contig	Haploid assembly	2n	No	Yes	25	6713675	432190 (n = 7)	568405	268547	C: 94.7% [S: 82.0%, D: 12.7%], F: 1.8%, M: 3.5%	SAMEA112221807	Vairimorpha sp. gmOTU5 NHMUK014536986	PacBio - HiFi
iyVulBima1.µ	iyVulBima1	Vulgichneumon bimaculatus (Hymenoptera)	Nosematida	Contig	Unresolved	NA	No	No	342	29528525	141316 (n = 61)	553318	86340.7	C: 96.8% [S: 5.5%, D: 91.3%], F: 1.0%, M: 2.2%	SAMEA112232748	Nosema sp. gmOTU18 Ox002557	PacBio - HiFi (ULI)
iyAmbProt1.µ	iyAmbProt1	Amblyjoppa proteus (Hymenoptera)	Nosematida	Contig	Unresolved	NA	No	No	41	1813183	48964 (n = 16)	74755	44224	C: 17.3% [S: 16.0%, D: 1.3%], F: 1.3%, M: 81.4%	SAMEA10979054	Nosema sp. gmOTU19 Ox001795	PacBio - HiFi
ihCicViri2.µ	ihCicViri2	Cicadella viridis (Hemiptera)	Nosematida	Contig	Unresolved	4n	No	No	63	30736455	628229 (n = 18)	1507679	487880	C: 97.3% [S: 2.3%, D: 95.0%], F: 0.8%, M: 1.9%	SAMEA112774796	Nosema sp. gmOTU20 Ox002937	PacBio - HiFi
ilEudLacu3.µ	ilEudLacu3	Eudonia lacustrata (Lepidoptera)	Nosematida	Contig	Haploid assembly	4n	No	Yes	21	9062604	531030 (n = 7)	993718	431553	C: 96.2% [S: 66.2%, D: 30.0%], F: 1.7%, M: 2.1%	SAMEA7701440	Nosema sp. gmOTU21 Ox000576	PacBio - HiFi
ilMytImpu1.µ	ilMytImpu1	Mythimna impura (Lepidotera)	Nosematida	Contig	Unresolved	4n	No	No	62	27452143	594061 (n = 19)	1234917	442776	C: 96.3% [S: 2.8%, D: 93.5%], F: 1.5%, M: 2.2%	SAMEA7519913	Nosema sp. gmOTU22 Ox000071	PacBio - HiFi
iyForRufa2.µ	iyForRufa2	Formica rufa (Hymenoptera)	Nosematida	Contig	Unresolved	NA	No	No	357	25708540	97456 (n = 75)	361744	72012.7	C: 82.8% [S: 37.3%, D: 45.5%], F: 1.0%, M: 16.2%	SAMEA9654278	Nosematidae sp. gmOTU23 NHMUK014425611	PacBio - HiFi (ULI)
ilEupExig1.µ	ilEupExig1	Eupithecia exiguata (Lepidoptera)	Nosematida	Chromosome	Haploid assembly	2n	No	No	6	2524127	452115 (n = 3)	458160	420688	C: 99.8% [S: 99. 3%, D: 0.5%], F: 0.0%, M: 0.2%	SAMEA10979157	Encephalitozoon sp. gmOTU3 Ox001895	PacBio - HiFi
ilNemKoen2.µ	ilNemKoen2	Nemapogon koenigi (Lepidoptera)	Nosematida	Contig	Haploid assembly	2n	No	No	22	2350027	171021 (n = 6)	260853	106819	C: 96.6% [S: 95.8%, D: 0.8%], F: 0.8%, M: 2.6%	SAMEA112232492	Encephalitozoon sp. gmOTU3 Ox002250	PacBio - HiFi (ULI)
ilChaFerr1.µ	ilChaFerr1	Charanyca ferruginea (Lepidoptera)	Enterocytozoonida	Contig	Unresolved	4n	No	No	57	3557166	87789 (n = 12)	259997	62406.4	C: 71.2% [S: 38.5%, D: 32.7%], F: 2.3%, M: 26.5%	SAMEA7631559	Enterocytozoonidae sp. gmOTU24 Ox000445	PacBio - HiFi
iyOphElle1.µ	iyOphElle1	Ophion ellenae (Hymenoptera)	Enterocytozoonida	Chromosome	Haploid assembly	NA	Yes	Yes	12	2671759	263862 (n = 4)	493669	222647	C: 79.7% [S: 79.2%, D: 0.5%], F: 2.5%, M: 17.8%	SAMEA14448410	Enterocytozoonidae sp. gmOTU25 NHMUK014425822	PacBio - HiFi
ihTemGrac1.µ	ihTemGrac1	Temnostethus gracilis (Hemiptera)	Enterocytozoonida	Contig	Haploid assembly	2n	No	Yes	45	5317982	162867 (n = 12)	282396	118177	C: 78.7% [S: 57.5%, D: 21.2%], F: 2.3%, M: 19.0%	SAMEA112232573	Enterocytozoonidae sp. gmOTU26 Ox002348	PacBio - HiFi (ULI)
idNeuQuad1.µ	idNeuQuad1	Neurigona quadrifasciata (Diptera)	Enterocytozoonida	Contig	Unresolved	NA	No	No	46	1291641	34157 (n = 11)	98147	28079.2	C: 44.7% [S: 44.2%, D: 0.5%], F: 1.7%, M: 53.6%	SAMEA112232538	Enterocytozoonidae sp. gmOTU27 Ox002306	PacBio - HiFi (ULI)
idAstConc1.µ	idAstConc1	Asteia concinna (Diptera)	Glugeida	Contig	Unresolved	NA	No	No	65	7650025	209597 (n = 13)	675829	117693	C: 94.5% [S: 83.0%, D: 11.5%], F: 2.5%, M: 3.0%	SAMEA112964370	Vavraia culicis (strain: gmOTU6 NHMUK015058638)	PacBio - HiFi (ULI)
icMalFlav1.µ	icMalFlav1	Malthinus flaveolus (Coleoptera)	Glugeida	Contig	Unresolved	NA	No	No	72	7218033	164055 (n = 17)	458048	100250	C: 87.8% [S: 81.3%, D: 6.5%], F: 4.2%, M: 8.0%	SAMEA10978905	Vavraia culicis (strain: gmOTU6 Ox001636)	PacBio - HiFi
ilCraPere1.µ	ilCraPere1	Crambus perlellus (Lepidoptera)	Glugeida	Contig	Unresolved	NA	No	No	226	15759488	141250 (n = 35)	630240	69732.2	C: 90.0% [S:70.2%, D:19.8%], F: 2.0%, M:8.0	SAMEA113425620	Trachipleistophora hominis (strain: gmOTU7 Ox002922)	PacBio - HiFi
idTipConf1.µ	idTipConf1	Tipula confusa (Diptera)	Neopereziida	Contig	Unresolved	NA	No	No	189	8545509	50626 (n = 57)	203530	45214.3	C: 45.5% [S: 35.7%, D: 9.8%], F: 1.2%, M: 53.3%	SAMEA111437159	Neopereziidae sp. gmOTU28 NHMUK014561543	PacBio - HiFi
ieEphVulg1.µ	ieEphVulg1	Ephemera vulgata (Ephemeroptera)	Neopereziida	Contig	Unresolved	NA	No	No	464	16367405	36817 (n = 148)	135335	35274.6	C: 31.9% [S: 31.2%, D: 0.7%], F: 1.0%, M: 67.1%	SAMEA112232678	Neopereziidae sp. gmOTU29 Ox002475	PacBio - HiFi

## Sheet: Host Metadata
ToLID	Host	Host_Order	Microsporidia_Group	Host_Sex	Host_Location	Host_Biospecimen_Accession
iuLoeVari1	Loensia variegata	Psocodea	Amblyosporida	Unidentified	Wytham Woods	SAMEA112232811
idMegDoli1	Megamerina dolium	Diptera	Amblyosporida	Female	Foxley Wood	SAMEA112964358
idNerComm1	Neria commutata	Diptera	Amblyosporida	Unidentified	Trap grounds	SAMEA112226471
idDelPlat3	Delia platura	Diptera	Amblyosporida	Unidentified	Wellcome Genome Campus	SAMEA115128735
idDelPlat4	Delia platura	Diptera	Amblyosporida	Unidentified	Wellcome Genome Campus	SAMEA115128743
idDelPlat5	Delia platura	Diptera	Amblyosporida	Unidentified	Wellcome Genome Campus	SAMEA115128746
idTanUsma1	Tanytarsus usmaensis	Diptera	Amblyosporida	Unidentified	Wellcome Genome Campus	SAMEA115128737
idLucSpea1	Lucilla sp.	Diptera	Amblyosporida	Unidentified	Wellcome Genome Campus	SAMEA115128744
iiMysAzur1	Mystacides azureus	Trichoptera	Amblyosporida	Unidentified	Beinn Eighe National Nature Reserve National Nature Reserve	SAMEA14448314
idChiSpeb1	Chironomus sp.	Diptera	Amblyosporida	Unidentified	Wellcome Genome Campus	SAMEA115128741
ilAceEphe1	Acentria ephemerella	Lepidoptera	Amblyosporida	Unidentified	Wytham Woods	SAMEA10978991
ilEpiFoen1	Epiblema foenella	Lepidoptera	Nosematida	Unidentified	Wytham Woods	SAMEA112232693
ilBlaLact1	Blastobasis lacticolella	Lepidoptera	Nosematida	Male	Wytham Woods	SAMEA7519826
ilYpoCagn5	Yponomeuta cagnagella	Lepidoptera	Nosematida	Unidentified	Girton College	SAMEA110056980
iyChoSubc1	Chorinaeus subcarinatus	Hymenoptera	Nosematida	Female	Wytham Woods	SAMEA112232626
ilEreLige1	Erebia ligea	Lepidoptera	Nosematida	Male	Harghita	SAMEA7523313
ilNocJanh1	Noctua janthina	Lepidoptera	Nosematida	Unidentified	Tonbridge	SAMEA112964405
ilOchDupl1	Ochropacha duplaris	Lepidoptera	Nosematida	Unidentified	Isle of Bute	SAMEA112198468
iySphCras2	Sphecodes crassus	Hymenoptera	Nosematida	Female	Wytham Woods	SAMEA113425699
idPhaFune2	Phania funesta	Diptera	Nosematida	Unidentified	Blakeney Estuary	SAMEA112964098
iyNetVirg2	Netelia virgata	Hymenoptera	Nosematida	Male	Wytham Woods	SAMEA111458568
ihGraVent1	Graphocraerus ventralis	Hemiptera	Nosematida	Unidentified	Wytham Woods	SAMEA112232497
iyCepSpin2	Cephus spinipes	Hymenoptera	Nosematida	Male	Selborne	SAMEA112221807
iyVulBima1	Vulgichneumon bimaculatus	Hymenoptera	Nosematida	Male	Wytham Woods	SAMEA112232748
iyAmbProt1	Amblyjoppa proteus	Hymenoptera	Nosematida	Female	Wytham Woods	SAMEA10979054
ihCicViri2	Cicadella viridis	Hemiptera	Nosematida	Female	Wytham Woods	SAMEA112774796
ilEudLacu3	Eudonia lacustrata	Lepidoptera	Nosematida	Male	Wytham Woods	SAMEA7701440
ilMytImpu1	Mythimna impura	Lepidoptera	Nosematida	Female	Wytham Woods	SAMEA7519913
iyForRufa2	Formica rufa	Hymenoptera	Nosematida	Female	Tudeley Woods	SAMEA9654278
ilEupExig1	Eupithecia exiguata	Lepidoptera	Nosematida	Unidentified	Wytham Woods	SAMEA10979157
ilNemKoen2	Nemapogon koenigi	Lepidoptera	Nosematida	Unidentified	Wytham Woods	SAMEA112232492
ilChaFerr1	Charanyca ferruginea	Lepidoptera	Enterocytozoonida	Unidentified	Wytham Woods	SAMEA7631559
iyOphElle1	Ophion ellenae	Hymenoptera	Enterocytozoonida	Female	Hilbre Island	SAMEA14448410
ihTemGrac1	Temnostethus gracilis	Hemiptera	Enterocytozoonida	Unidentified	Wytham Woods	SAMEA112232573
idNeuQuad1	Neurigona quadrifasciata	Diptera	Enterocytozoonida	Female	Wytham Woods	SAMEA112232538
idAstConc1	Asteia concinna	Diptera	Glugeida	Unidentified	Catfield Fen	SAMEA112964370
icMalFlav1	Malthinus flaveolus	Coleoptera	Glugeida	Unidentified	Wytham Woods	SAMEA10978905
ilCraPere1	Crambus perlellus	Lepidoptera	Glugeida	Unidentified	Wytham Woods	SAMEA113425620
idTipConf1	Tipula confusa	Diptera	Neopereziida	Male	Hollybush Road	SAMEA111437159
ieEphVulg1	Ephemera vulgata	Ephemeroptera	Neopereziida	Unidentified	Wytham Woods	SAMEA112232678
