# Supplementary material for: Forty new genomes shed light on sexual reproduction and the origin of tetraploidy in Microsporidia
Source: PLoS Biol. 2025 Oct 21;23(10):e3003446. doi: 10.1371/journal.pbio.3003446 (PMC12558613; doi:10.1371/journal.pbio.3003446)
Supplement: S2 Table — Parameters used for filtering microsporidian contigs from their respective (meta-)genomic assemblies in filtering steps 1 (BlobToolKit [133]) and 2 (BubblePlot, Github: https://github.com/Amjad-Khalaf/BubblePlot). See Materials and methods for details. (XLSX) [file pbio.3003446.s002.xlsx]

## Sheet: Supplementary Information Table
ToLID	Filtering Step 1			Filtering Step 2
	GC (%)	Read Depth (X)	Taxon	GC (%)	Read Depth (X)	Taxon
ilCraPere1.µ	30 - 37	1 - 13	NA	< 38	< 50	NA
ihTemGrac1.µ	42.1 - 55.8	NA	NA	42.1 - 55.8	< 400	NA
idMegDoli1.µ	30.9 - 33.8	3.3 - 19.8	NA	31.1 - 35.7	5.8 - 25	NA
ilNemKoen2.µ	53.7 - 58.3	3.6 - 9.1	NA	NA	< 20	NA
iuLoeVari1.µ	29.7 - 39.7	12.1 - 290.1	Manual Selection	NA	NA	Microsporidia
idAstConc1.µ	34.4 - 46.9	2.9 - 45.7	Microsporidia	NA	NA	NA
iyCepSpin2.µ	20.6 - 26.2	11 - 65.5	NA	< 27	< 220	NA
idPhaFune2.µ	20.2 - 30.4	1 - 91.9	Microsporidia Fungi Other	< 33	NA	NA
iyForRufa2.µ	NA	NA	Microsporidia	24.9 - 31.6	2.5 - 63	NA
ihGraVent1.µ	20.7 - 29.9	1 - 17	Microsporidia	NA	NA	NA
ilNocJanh1.µ	26.6 - 34.4	1.343 - 10.789	NA	27.72 - 32.38	3 - 99	NA
ilEupExig1.µ	NA	NA	Microsporidia	NA	NA	NA
ilAceEph1.µ	27.9 - 30.3	14.3 - 70	NA	28.88 - 30.28	98 - 1731	NA
ilBlaLact1.µ	23.4 - 35.4	1 - 8.19	NA	24.72 - 32.88	4.8 - 29.5	NA
ilEreLige1.µ	24.4 - 36.0	1 - 14.5	NOT Proteobacteria	24.29 - 37.48	4.92 - 84.05	NA
ilEudLacu3.µ	NA	NA	Microsporidia	27.3 - 31.18	13.5 - 116.3	NA
iyOphElle1.µ	NA	NA	Microsporidia	NA	NA	NA
ilEpiFoen1.µ	22 - 30.1	NA	NA	23.38 - 28.65	7.9 - 60	NA
ilMytImpu1.µ	NA	NA	Microsporidia	27.59 - 31.14	11.8 - 143.2	NA
ilYpoCagn5.µ	19.8 - 27.7	1.4 - 143	NA	19.0 - 27.93	14.9 - 1603	NA
iiMysAzur1.µ	23.8 - 33.2	35 - 288	NA	24.12 - 30.57	65.6 - 2091	NA
ilChaFerr1.µ	NA	NA	Microsporidia	35.54 - 49.7	5.2 - 21.2	NA
iySphCras2.µ	20.4 - 28.2	2.27 - 13.6	NOT Arthropoda and NOT “no-hit”	20.28 - 27.67	2.59 - 7.15	NA
iyAmbProt1.µ	25.2 - 33.0	2.219 - 41.448	NA	25.16 - 32.16	2.6 - 19.4	NA
ihCicViri2.µ	28.2 - 33.5	21.3 - 345.6	Microsporidia	NA	< 20	NA
iyNetVirg2.µ	20.4 - 32.6	1 - 10	NA	20.4 - 32.6	1X - 10	NA
iyChoSubc1.µ	25.5 - 35	1 - 8	NOT Proteobacteria	26.7 - 34	2.5 - 11	NA
ieEphVulg1.µ	24 - 30.5	1 - 9	NA	24 - 30.7	2 - 12.7	NA
idTipConf1.µ	NA	NA	Microsporidia	NA	NA	NA
icMalFlav1.µ	NA	NA	Microsporidia	NA	NA	NA
idNeuQuad1.µ	40.0 <	NA	Microsporidia	NA	NA	NA
iyVulBima1.µ	22.7 - 40	1 - 49.8	Microsporidia Fungi Mollusca Rotifera Chordata	< 34.9	< 16.3	NA
ilOchDupl1.µ	25.9 - 35.7	3.7 - 22	NOT Arthropoda	28.2 - 32.7	4.1 - 15.5	NA
idNerComm1.µ	31 - 33.7	10.8 - 33.6	NA	31.4 - 33.3	14.3 - 39.5	NA
idChiSpeb1.µ	24 - 28.7	7.2 - 55	NA	24.6 - 29.2	30.1 - 90.5	NA
idTanUsma1.µ	31.3 - 37	27.3 - 190	NA	32.5 - 35.1	32.7 - 134	NA
idDelPlat3.µ	31.1 - 37.2	43.5 - 129	NA	31.4 - 36.1	19.2 - 78.3	NA
idDelPlat5.µ	31.8 - 36.9	13.5 - 24.8	NOT Arthropoda No-hit	32.2 - 35.4	9.8 - 22.7	NA
idLucSpea1.µ	31.1 - 37.7	3 - 12.4	NOT Arthropoda No-hit	32.1 - 36.3	2.5 - 13.6	NA
idDelPlat4.µ	30.9 - 39.2	3 - 43	Microsporidia Other	32.5 - 35.7	1 - 22.6	NA
