# Supplementary material for: Forty new genomes shed light on sexual reproduction and the origin of tetraploidy in Microsporidia
Source: PLoS Biol. 2025 Oct 21;23(10):e3003446. doi: 10.1371/journal.pbio.3003446 (PMC12558613; doi:10.1371/journal.pbio.3003446)
Supplement: S3 Table — Transformations representing the fit with the tree’s topology (λ), branch-lengths (κ), and root–tip distance (δ) [83] and the number of coding sequences, transposable element loads, and genome spans. (XLSX) [file pbio.3003446.s003.xlsx]

## Sheet: Sheet1
	Tree topology (λ)	Branch-lengths (κ)	Root-tip distance (δ)
Genome span	0	0	0
Retroelement load	0	0.02	1.14
DNA transposon load	0	0	3
Helitron load	0	0.593	1.143
