# Supplementary material for: Forty new genomes shed light on sexual reproduction and the origin of tetraploidy in Microsporidia
Source: PLoS Biol. 2025 Oct 21;23(10):e3003446. doi: 10.1371/journal.pbio.3003446 (PMC12558613; doi:10.1371/journal.pbio.3003446)
Supplement: S4 Table — Correlations between transposable element loads and genome spans. (XLSX) [file pbio.3003446.s004.xlsx]

## Sheet: Sheet1
	Genome span	Number of coding sequences	Retroelement load	DNA transposon load	Helitron load
Genome span	1	0.946	0.507	0.492	0.173
Retroelement load	0.507	0.462	1	0.413	0.104
DNA transposon load	0.492	0.556	0.413	1	0.214
Helitron load	0.173	0.196	0.104	0.214	1
