# Supplementary material for: Forty new genomes shed light on sexual reproduction and the origin of tetraploidy in Microsporidia
Source: PLoS Biol. 2025 Oct 21;23(10):e3003446. doi: 10.1371/journal.pbio.3003446 (PMC12558613; doi:10.1371/journal.pbio.3003446)
Supplement: S5 Table — On the 1st of January 2025, we downloaded all microsporidian genome assemblies available in the NCBI Genome database. This retrieved the following 106 genome assemblies. (XLSX) [file pbio.3003446.s005.xlsx]

## Sheet: Sheet1
Genome Accession Number
Agmasoma_sp._GCA_029231695.1
Agmasoma_sp._GCA_029232285.1
Albopleistophora_grylli_GCA_043388365.1
Alternosema_astaquatica_GCA_030386735.1
Amphiamblys_sp._GCA_001875675.1
Anncaliia_algerae_GCA_000313815.1
Anncaliia_algerae_GCA_000385855.2
Anncaliia_algerae_GCA_000385875.2
Antonospora_locustae_GCA_007674295.1
Astathelohania_contejeani_GCA_014805555.1
Cucumispora_dikerogammari_GCA_014805705.1
Dictyocoela_muelleri_GCA_016256075.1
Dictyocoela_roeselum_GCA_016255985.1
Edhazardia_aedis_GCA_000230595.3
Encephalitozoon_cuniculi_GCA_000091225.2
Encephalitozoon_cuniculi_GCA_000221245.2
Encephalitozoon_cuniculi_GCA_000221265.2
Encephalitozoon_cuniculi_GCA_000221285.2
Encephalitozoon_cuniculi_GCA_001078035.1
Encephalitozoon_cuniculi_GCA_027571585.1
Encephalitozoon_hellem_GCA_000277815.3
Encephalitozoon_hellem_GCA_018342045.1
Encephalitozoon_hellem_GCA_024399255.1
Encephalitozoon_hellem_GCA_029215505.1
Encephalitozoon_intestinalis_GCA_000146465.1
Encephalitozoon_intestinalis_GCA_024399295.1
Encephalitozoon_romaleae_GCA_000280035.2
Enterocytospora_artemiae_GCA_038659295.1
Enterocytozoon_bieneusi_GCA_000209485.1
Enterocytozoon_hepatopenaei_GCA_002081675.1
Enterocytozoon_hepatopenaei_GCA_003709115.1
Enterocytozoon_hepatopenaei_GCA_023079535.1
Enterocytozoon_hepatopenaei_GCA_026692725.1
Enterocytozoon_hepatopenaei_GCA_038502045.1
Enteropsectra_breve_GCA_024243835.1
Enterospora_canceri_GCA_002087915.1
Hamiltosporidium_magnivora_GCA_004325035.1
Hamiltosporidium_magnivora_GCA_004325065.1
Hamiltosporidium_tvaerminnensis_GCA_000180835.1
Hamiltosporidium_tvaerminnensis_GCA_004325045.1
Hamiltosporidium_tvaerminnensis_GCA_004325075.1
Hamiltosporidium_tvaerminnensis_GCA_022605425.2
Hepatospora_eriocheir_GCA_002087875.1
Hepatospora_eriocheir_GCA_002087885.1
Metchnikovella_incurvata_GCA_003600395.1
Microsporidia_sp._GCA_032191455.1
Mitosporidium_daphniae_GCA_000760515.2
Nematocida_ausubeli_GCA_000250695.1
Nematocida_ausubeli_GCA_000738915.1
Nematocida_ausubeli_GCA_024243685.1
Nematocida_ausubeli_GCA_024243705.1
Nematocida_ausubeli_GCA_024243815.1
Nematocida_ausubeli_GCA_024243895.1
Nematocida_ausubeli_GCA_024243925.1
Nematocida_displodere_GCA_001642395.1
Nematocida_homosporus_GCA_024244095.1
Nematocida_major_GCA_021653875.1
Nematocida_minor_GCA_024244105.1
Nematocida_parisii_GCA_000190615.1
Nematocida_parisii_GCA_000250985.1
Nematocida_parisii_GCA_024243675.1
Nematocida_parisii_GCA_024243695.1
Nematocida_parisii_GCA_024243715.1
Nematocida_parisii_GCA_024243795.1
Nematocida_parisii_GCA_024243855.1
Nematocida_parisii_GCA_024243875.1
Nematocida_sp._GCA_001642415.1
Nematocida_sp._GCA_024243935.1
Nematocida_sp._GCA_024243985.1
Nematocida_sp._GCA_024244025.1
Nematocida_sp._GCA_024244035.1
Nematocida_sp._GCA_024244045.1
Nematocida_sp._GCA_024244055.1
Nematocida_sp._GCA_024244115.1
Nosema_bombycis_GCA_000383075.1
Nosema_granulosis_GCA_015832245.1
Nosema_muscidifuracis_GCA_028335825.1
Ordospora_colligata_GCA_000803265.1
Ordospora_colligata_GCA_004324935.1
Ordospora_colligata_GCA_004324945.1
Ordospora_colligata_GCA_004325055.1
Ordospora_pajunii_GCA_021821965.1
Pancytospora_epiphaga_GCA_024243955.1
Pancytospora_philotis_GCA_023647555.1
Pseudoloma_neurophilia_GCA_001432165.1
Spraguea_lophii_GCA_000430065.1
Spraguea_lophii_GCA_001887945.1
Spraguea_lophii_GCA_001887975.1
Spraguea_lophii_GCA_001888035.1
Spraguea_lophii_GCA_011074935.1
Spraguea_lophii_GCA_011074945.1
Spraguea_lophii_GCA_011074965.1
Spraguea_lophii_GCA_011074975.1
Spraguea_lophii_GCA_011076955.1
Spraguea_lophii_GCA_011076965.1
Spraguea_lophii_GCA_011076975.1
Trachipleistophora_hominis_GCA_000316135.1
Tubulinosema_ratisbonensis_GCA_004000155.1
Vairimorpha_apis_GCA_000447185.1
Vairimorpha_bombi_GCA_036780745.1
Vairimorpha_ceranae_GCA_000182985.1
Vairimorpha_ceranae_GCA_000988165.1
Vairimorpha_ceranae_GCA_004919615.1
Vairimorpha_necatrix_GCA_036630325.1
Vavraia_culicis_GCA_000192795.1
Vittaforma_corneae_GCA_000231115.1
