# Supplementary material for: Forty new genomes shed light on sexual reproduction and the origin of tetraploidy in Microsporidia
Source: PLoS Biol. 2025 Oct 21;23(10):e3003446. doi: 10.1371/journal.pbio.3003446 (PMC12558613; doi:10.1371/journal.pbio.3003446)
Supplement: S6 Table — Pairwise branch length distances which include one of our genomes, and can be classified to a species or a genus. The conservative branch length threshold range was defined using the shortest observed branch lengths between known same-species genomes for the lower bound (0) and the smallest distance between H. tvaerminnensis and H. magnivora genomes for the upper bound (0.012). The relaxed threshold uses the full range of observed branch lengths among known same-species genomes (excluding the H. tvaerminnensis – H. magnivora cutoff). (XLSX) [file pbio.3003446.s006.xlsx]

## Sheet: OTU List
OTU	Genomes	Threshold Used
OTU1	idMegDoli1.µ, iuLoeVari1.µ, idNerComm1.µ	Conservative
OTU2	idDelPlat3.µ, idDelPlat4.µ, idDelPlat5.µ, idTanUsma1.µ, idLucSpea1.µ	Conservative
OTU3	ilEupExig1.µ, ilNemKoen2.µ	Conservative
OTU4	idPhaFune2.µ, iySphCras2.µ, iyNetVirg2.µ	Conservative
OTU5	iyCepSpin2.µ, ihGraVent1.µ	Conservative
OTU6	Vavraia_culicis_GCA_000192795.1, icMalFlav1.µ, idAstConc1.µ	Conservative
OTU7	ilCraPere1.µ, Trachipleistophora_hominis_GCA_000316135.1	Relaxed

## Sheet: Raw Data
Genome 1	Genome 2	Branch length distance	Same species (conservative threshold)	Same species (relaxed threshold)
ilEupExig1.µ	ilNemKoen2.µ	0.000698	Yes	Yes
idPhaFune2.µ	iySphCras2.µ	0.008908	Yes	Yes
idPhaFune2.µ	iyNetVirg2.µ	0.010961	Yes	Yes
iySphCras2.µ	iyNetVirg2.µ	0.017571	No	Yes
ihGraVent1.µ	iyCepSpin2.µ	0.007815	Yes	Yes
Trachipleistophora_hominis_GCA_000316135.1	ilCraPere1.µ	0.032598	No	No
Vavraia_culicis_GCA_000192795.1	idAstConc1.µ	0.004022	Yes	Yes
Vavraia_culicis_GCA_000192795.1	icMalFlav1.µ	0.003891	Yes	Yes
idAstConc1.µ	icMalFlav1.µ	0.00318	Yes	Yes
idMegDoli1.µ	iuLoeVari1.µ	0.010146	Yes	Yes
idMegDoli1.µ	idNerComm1.µ	0.0109	Yes	Yes
iuLoeVari1.µ	idNerComm1.µ	0.011156	Yes	Yes
idDelPlat3.µ	idDelPlat4.µ	0.004257	Yes	Yes
idDelPlat3.µ	idDelPlat5.µ	0.006704	Yes	Yes
idDelPlat3.µ	idTanUsma1.µ	0.008215	Yes	Yes
idDelPlat3.µ	idLucSpea1.µ	0.00679	Yes	Yes
idDelPlat4.µ	idDelPlat5.µ	0.004614	Yes	Yes
idDelPlat4.µ	idTanUsma1.µ	0.006125	Yes	Yes
idDelPlat4.µ	idLucSpea1.µ	0.004699	Yes	Yes
idDelPlat5.µ	idTanUsma1.µ	0.006019	Yes	Yes
idDelPlat5.µ	idLucSpea1.µ	0.004594	Yes	Yes
idTanUsma1.µ	idLucSpea1.µ	0.005988	Yes	Yes
Alternosema_astaquatica_GCA_030386735.1	iyOphElle1.µ	0.796592	No	No
Alternosema_astaquatica_GCA_030386735.1	idNeuQuad1.µ	1.33168	No	No
Pancytospora_epiphaga_GCA_024243955.1	iyOphElle1.µ	0.899058	No	No
Pancytospora_philotis_GCA_023647555.1	iyOphElle1.µ	0.884857	No	No
iyOphElle1.µ	Enteropsectra_breve_GCA_024243835.1	1.29383	No	No
iyOphElle1.µ	idNeuQuad1.µ	1.28233	No	No
Microsporidia_sp._GCA_032191455.1	ihTemGrac1.µ	1.07094	No	No
Microsporidia_sp._GCA_032191455.1	idNeuQuad1.µ	0.955987	No	No
Vittaforma_corneae_GCA_000231115.1	ihTemGrac1.µ	0.760832	No	No
Vittaforma_corneae_GCA_000231115.1	idNeuQuad1.µ	0.861303	No	No
ihTemGrac1.µ	idNeuQuad1.µ	1.02105	No	No
Enterocytospora_artemiae_GCA_038659295.1	ilChaFerr1.µ	0.250547	No	No
Encephalitozoon_cuniculi_GCA_000091225.2	ilEupExig1.µ	0.384748	No	No
Encephalitozoon_cuniculi_GCA_000091225.2	ilNemKoen2.µ	0.385354	No	No
Encephalitozoon_cuniculi_GCA_000221285.2	ilEupExig1.µ	0.384753	No	No
Encephalitozoon_cuniculi_GCA_000221285.2	ilNemKoen2.µ	0.385358	No	No
Encephalitozoon_cuniculi_GCA_000221245.2	ilEupExig1.µ	0.38273	No	No
Encephalitozoon_cuniculi_GCA_000221245.2	ilNemKoen2.µ	0.383335	No	No
Encephalitozoon_cuniculi_GCA_001078035.1	ilEupExig1.µ	0.382809	No	No
Encephalitozoon_cuniculi_GCA_001078035.1	ilNemKoen2.µ	0.383414	No	No
Encephalitozoon_cuniculi_GCA_000221265.2	ilEupExig1.µ	0.382913	No	No
Encephalitozoon_cuniculi_GCA_000221265.2	ilNemKoen2.µ	0.383518	No	No
Encephalitozoon_cuniculi_GCA_027571585.1	ilEupExig1.µ	0.382745	No	No
Encephalitozoon_cuniculi_GCA_027571585.1	ilNemKoen2.µ	0.38335	No	No
Encephalitozoon_hellem_GCA_000277815.3	ilEupExig1.µ	0.453843	No	No
Encephalitozoon_hellem_GCA_000277815.3	ilNemKoen2.µ	0.454449	No	No
Encephalitozoon_hellem_GCA_029215505.1	ilEupExig1.µ	0.455781	No	No
Encephalitozoon_hellem_GCA_029215505.1	ilNemKoen2.µ	0.456387	No	No
Encephalitozoon_hellem_GCA_024399255.1	ilEupExig1.µ	0.453838	No	No
Encephalitozoon_hellem_GCA_024399255.1	ilNemKoen2.µ	0.454443	No	No
Encephalitozoon_hellem_GCA_018342045.1	ilEupExig1.µ	0.453095	No	No
Encephalitozoon_hellem_GCA_018342045.1	ilNemKoen2.µ	0.4537	No	No
Encephalitozoon_romaleae_GCA_000280035.2	ilEupExig1.µ	0.450517	No	No
Encephalitozoon_romaleae_GCA_000280035.2	ilNemKoen2.µ	0.451122	No	No
Encephalitozoon_intestinalis_GCA_000146465.1	ilEupExig1.µ	0.449279	No	No
Encephalitozoon_intestinalis_GCA_000146465.1	ilNemKoen2.µ	0.449885	No	No
Encephalitozoon_intestinalis_GCA_024399295.1	ilEupExig1.µ	0.448898	No	No
Encephalitozoon_intestinalis_GCA_024399295.1	ilNemKoen2.µ	0.449503	No	No
ilEupExig1.µ	Ordospora_colligata_GCA_000803265.1	0.698238	No	No
ilEupExig1.µ	Ordospora_colligata_GCA_004324935.1	0.698278	No	No
ilEupExig1.µ	Ordospora_colligata_GCA_004324945.1	0.698326	No	No
ilEupExig1.µ	Ordospora_colligata_GCA_004325055.1	0.698549	No	No
ilEupExig1.µ	Ordospora_pajunii_GCA_021821965.1	0.694217	No	No
ilNemKoen2.µ	Ordospora_colligata_GCA_000803265.1	0.698843	No	No
ilNemKoen2.µ	Ordospora_colligata_GCA_004324935.1	0.698884	No	No
ilNemKoen2.µ	Ordospora_colligata_GCA_004324945.1	0.698931	No	No
ilNemKoen2.µ	Ordospora_colligata_GCA_004325055.1	0.699154	No	No
ilNemKoen2.µ	Ordospora_pajunii_GCA_021821965.1	0.694822	No	No
Nosema_bombycis_GCA_000383075.1	ilEudLacu3.µ	0.042164	No	No
Nosema_bombycis_GCA_000383075.1	ilMytImpu1.µ	0.075923	No	No
Nosema_bombycis_GCA_000383075.1	ihCicViri2.µ	0.621935	No	No
Nosema_bombycis_GCA_000383075.1	iyAmbProt1.µ	0.657195	No	No
Nosema_bombycis_GCA_000383075.1	iyVulBima1.µ	0.628625	No	No
Nosema_bombycis_GCA_000383075.1	idPhaFune2.µ	1.30311	No	No
Nosema_bombycis_GCA_000383075.1	iyNetVirg2.µ	1.30247	No	No
Nosema_bombycis_GCA_000383075.1	ihGraVent1.µ	1.31184	No	No
Nosema_bombycis_GCA_000383075.1	iyCepSpin2.µ	1.30926	No	No
Nosema_bombycis_GCA_000383075.1	ilEreLige1.µ	1.30979	No	No
Nosema_bombycis_GCA_000383075.1	iyChoSubc1.µ	1.32996	No	No
ilEudLacu3.µ	ilMytImpu1.µ	0.070717	No	No
ilEudLacu3.µ	ihCicViri2.µ	0.616729	No	No
ilEudLacu3.µ	iyAmbProt1.µ	0.651989	No	No
ilEudLacu3.µ	iyVulBima1.µ	0.623419	No	No
ilEudLacu3.µ	Nosema_granulosis_GCA_015832245.1	0.562266	No	No
ilEudLacu3.µ	Nosema_muscidifuracis_GCA_028335825.1	1.26482	No	No
ilEudLacu3.µ	Vairimorpha_bombi_GCA_036780745.1	1.26919	No	No
ilEudLacu3.µ	idPhaFune2.µ	1.29791	No	No
ilEudLacu3.µ	iySphCras2.µ	1.30452	No	No
ilEudLacu3.µ	iyNetVirg2.µ	1.29726	No	No
ilEudLacu3.µ	ihGraVent1.µ	1.30663	No	No
ilEudLacu3.µ	iyCepSpin2.µ	1.30405	No	No
ilEudLacu3.µ	ilEreLige1.µ	1.30458	No	No
ilEudLacu3.µ	iyChoSubc1.µ	1.32475	No	No
ilEudLacu3.µ	ilNocJanh1.µ	1.33269	No	No
ilMytImpu1.µ	ihCicViri2.µ	0.607791	No	No
ilMytImpu1.µ	iyAmbProt1.µ	0.643051	No	No
ilMytImpu1.µ	iyVulBima1.µ	0.614481	No	No
ilMytImpu1.µ	Nosema_granulosis_GCA_015832245.1	0.553328	No	No
ilMytImpu1.µ	Nosema_muscidifuracis_GCA_028335825.1	1.25588	No	No
ilMytImpu1.µ	Vairimorpha_bombi_GCA_036780745.1	1.26025	No	No
ilMytImpu1.µ	idPhaFune2.µ	1.28897	No	No
ilMytImpu1.µ	iySphCras2.µ	1.29558	No	No
ilMytImpu1.µ	iyNetVirg2.µ	1.28832	No	No
ilMytImpu1.µ	ihGraVent1.µ	1.2977	No	No
ilMytImpu1.µ	iyCepSpin2.µ	1.29512	No	No
ilMytImpu1.µ	ilEreLige1.µ	1.29564	No	No
ilMytImpu1.µ	iyChoSubc1.µ	1.31582	No	No
ilMytImpu1.µ	ilNocJanh1.µ	1.32375	No	No
ilMytImpu1.µ	ilOchDupl1.µ	1.33106	No	No
ilMytImpu1.µ	Vairimorpha_apis_GCA_000447185.1	1.33391	No	No
ihCicViri2.µ	iyAmbProt1.µ	0.292148	No	No
ihCicViri2.µ	iyVulBima1.µ	0.263578	No	No
ihCicViri2.µ	Nosema_granulosis_GCA_015832245.1	0.571746	No	No
ihCicViri2.µ	Nosema_muscidifuracis_GCA_028335825.1	1.2743	No	No
ihCicViri2.µ	Vairimorpha_bombi_GCA_036780745.1	1.27867	No	No
ihCicViri2.µ	idPhaFune2.µ	1.30739	No	No
ihCicViri2.µ	iySphCras2.µ	1.31399	No	No
ihCicViri2.µ	iyNetVirg2.µ	1.30674	No	No
ihCicViri2.µ	ihGraVent1.µ	1.31611	No	No
ihCicViri2.µ	iyCepSpin2.µ	1.31353	No	No
ihCicViri2.µ	ilEreLige1.µ	1.31406	No	No
ihCicViri2.µ	iyChoSubc1.µ	1.33423	No	No
iyAmbProt1.µ	iyVulBima1.µ	0.037669	No	No
iyAmbProt1.µ	Nosema_granulosis_GCA_015832245.1	0.607005	No	No
iyAmbProt1.µ	Nosema_muscidifuracis_GCA_028335825.1	1.30956	No	No
iyAmbProt1.µ	Vairimorpha_bombi_GCA_036780745.1	1.31393	No	No
iyVulBima1.µ	Nosema_granulosis_GCA_015832245.1	0.578435	No	No
iyVulBima1.µ	Nosema_muscidifuracis_GCA_028335825.1	1.28099	No	No
iyVulBima1.µ	Vairimorpha_bombi_GCA_036780745.1	1.28536	No	No
iyVulBima1.µ	idPhaFune2.µ	1.31407	No	No
iyVulBima1.µ	iySphCras2.µ	1.32068	No	No
iyVulBima1.µ	iyNetVirg2.µ	1.31343	No	No
iyVulBima1.µ	ihGraVent1.µ	1.3228	No	No
iyVulBima1.µ	iyCepSpin2.µ	1.32022	No	No
iyVulBima1.µ	ilEreLige1.µ	1.32075	No	No
Nosema_granulosis_GCA_015832245.1	idPhaFune2.µ	1.16105	No	No
Nosema_granulosis_GCA_015832245.1	iyNetVirg2.µ	1.1604	No	No
Nosema_granulosis_GCA_015832245.1	ihGraVent1.µ	1.16978	No	No
Nosema_granulosis_GCA_015832245.1	iyCepSpin2.µ	1.1672	No	No
Nosema_granulosis_GCA_015832245.1	ilEreLige1.µ	1.16772	No	No
Nosema_granulosis_GCA_015832245.1	iyChoSubc1.µ	1.1879	No	No
Nosema_granulosis_GCA_015832245.1	ilNocJanh1.µ	1.19583	No	No
Nosema_granulosis_GCA_015832245.1	ilOchDupl1.µ	1.20314	No	No
Nosema_granulosis_GCA_015832245.1	iyForRufa2.µ	1.29147	No	No
Nosema_muscidifuracis_GCA_028335825.1	idPhaFune2.µ	0.290329	No	No
Nosema_muscidifuracis_GCA_028335825.1	iyNetVirg2.µ	0.289685	No	No
Nosema_muscidifuracis_GCA_028335825.1	ihGraVent1.µ	0.299059	No	No
Nosema_muscidifuracis_GCA_028335825.1	iyCepSpin2.µ	0.296479	No	No
Nosema_muscidifuracis_GCA_028335825.1	ilBlaLact1.µ	0.736868	No	No
Nosema_muscidifuracis_GCA_028335825.1	ilEpiFoen1.µ	0.721893	No	No
Nosema_muscidifuracis_GCA_028335825.1	ilYpoCagn5.µ	0.7343	No	No
Nosema_muscidifuracis_GCA_028335825.1	ilEreLige1.µ	0.531186	No	No
Nosema_muscidifuracis_GCA_028335825.1	iyChoSubc1.µ	0.551359	No	No
Nosema_muscidifuracis_GCA_028335825.1	ilNocJanh1.µ	0.559296	No	No
Nosema_muscidifuracis_GCA_028335825.1	ilOchDupl1.µ	0.5666	No	No
Vairimorpha_bombi_GCA_036780745.1	idPhaFune2.µ	0.294703	No	No
Vairimorpha_bombi_GCA_036780745.1	iyNetVirg2.µ	0.294059	No	No
Vairimorpha_bombi_GCA_036780745.1	ihGraVent1.µ	0.303432	No	No
Vairimorpha_bombi_GCA_036780745.1	iyCepSpin2.µ	0.300852	No	No
Vairimorpha_bombi_GCA_036780745.1	ilBlaLact1.µ	0.741241	No	No
Vairimorpha_bombi_GCA_036780745.1	ilEpiFoen1.µ	0.726267	No	No
Vairimorpha_bombi_GCA_036780745.1	ilYpoCagn5.µ	0.738674	No	No
Vairimorpha_bombi_GCA_036780745.1	ilEreLige1.µ	0.535559	No	No
Vairimorpha_bombi_GCA_036780745.1	iyChoSubc1.µ	0.555733	No	No
Vairimorpha_bombi_GCA_036780745.1	ilNocJanh1.µ	0.563669	No	No
Vairimorpha_bombi_GCA_036780745.1	ilOchDupl1.µ	0.570974	No	No
idPhaFune2.µ	ihGraVent1.µ	0.097897	No	No
idPhaFune2.µ	iyCepSpin2.µ	0.095317	No	No
idPhaFune2.µ	Vairimorpha_ceranae_GCA_000182985.1	0.706767	No	No
idPhaFune2.µ	Vairimorpha_ceranae_GCA_000988165.1	0.706344	No	No
idPhaFune2.µ	Vairimorpha_ceranae_GCA_004919615.1	0.706354	No	No
idPhaFune2.µ	Vairimorpha_necatrix_GCA_036630325.1	0.739795	No	No
idPhaFune2.µ	ilBlaLact1.µ	0.769954	No	No
idPhaFune2.µ	ilEpiFoen1.µ	0.754979	No	No
idPhaFune2.µ	ilYpoCagn5.µ	0.767386	No	No
idPhaFune2.µ	ilEreLige1.µ	0.564272	No	No
idPhaFune2.µ	iyChoSubc1.µ	0.584446	No	No
idPhaFune2.µ	ilNocJanh1.µ	0.592382	No	No
idPhaFune2.µ	ilOchDupl1.µ	0.599687	No	No
idPhaFune2.µ	Vairimorpha_apis_GCA_000447185.1	0.889529	No	No
iySphCras2.µ	ihGraVent1.µ	0.104506	No	No
iySphCras2.µ	iyCepSpin2.µ	0.101926	No	No
iySphCras2.µ	ilBlaLact1.µ	0.776564	No	No
iySphCras2.µ	ilEpiFoen1.µ	0.761589	No	No
iySphCras2.µ	ilYpoCagn5.µ	0.773996	No	No
iySphCras2.µ	ilEreLige1.µ	0.570881	No	No
iySphCras2.µ	iyChoSubc1.µ	0.591055	No	No
iySphCras2.µ	ilNocJanh1.µ	0.598991	No	No
iySphCras2.µ	ilOchDupl1.µ	0.606296	No	No
iyNetVirg2.µ	ihGraVent1.µ	0.097252	No	No
iyNetVirg2.µ	iyCepSpin2.µ	0.094673	No	No
iyNetVirg2.µ	Vairimorpha_ceranae_GCA_000182985.1	0.706123	No	No
iyNetVirg2.µ	Vairimorpha_ceranae_GCA_000988165.1	0.7057	No	No
iyNetVirg2.µ	Vairimorpha_ceranae_GCA_004919615.1	0.70571	No	No
iyNetVirg2.µ	Vairimorpha_necatrix_GCA_036630325.1	0.739151	No	No
iyNetVirg2.µ	ilBlaLact1.µ	0.76931	No	No
iyNetVirg2.µ	ilEpiFoen1.µ	0.754335	No	No
iyNetVirg2.µ	ilYpoCagn5.µ	0.766742	No	No
iyNetVirg2.µ	ilEreLige1.µ	0.563628	No	No
iyNetVirg2.µ	iyChoSubc1.µ	0.583802	No	No
iyNetVirg2.µ	ilNocJanh1.µ	0.591738	No	No
iyNetVirg2.µ	ilOchDupl1.µ	0.599043	No	No
iyNetVirg2.µ	Vairimorpha_apis_GCA_000447185.1	0.888885	No	No
ihGraVent1.µ	Vairimorpha_ceranae_GCA_000182985.1	0.715497	No	No
ihGraVent1.µ	Vairimorpha_ceranae_GCA_000988165.1	0.715074	No	No
ihGraVent1.µ	Vairimorpha_ceranae_GCA_004919615.1	0.715083	No	No
ihGraVent1.µ	Vairimorpha_necatrix_GCA_036630325.1	0.748525	No	No
ihGraVent1.µ	ilBlaLact1.µ	0.778684	No	No
ihGraVent1.µ	ilEpiFoen1.µ	0.763709	No	No
ihGraVent1.µ	ilYpoCagn5.µ	0.776116	No	No
ihGraVent1.µ	ilEreLige1.µ	0.573002	No	No
ihGraVent1.µ	iyChoSubc1.µ	0.593175	No	No
ihGraVent1.µ	ilNocJanh1.µ	0.601112	No	No
ihGraVent1.µ	ilOchDupl1.µ	0.608416	No	No
ihGraVent1.µ	Vairimorpha_apis_GCA_000447185.1	0.898259	No	No
iyCepSpin2.µ	Vairimorpha_ceranae_GCA_000182985.1	0.712917	No	No
iyCepSpin2.µ	Vairimorpha_ceranae_GCA_000988165.1	0.712494	No	No
iyCepSpin2.µ	Vairimorpha_ceranae_GCA_004919615.1	0.712504	No	No
iyCepSpin2.µ	Vairimorpha_necatrix_GCA_036630325.1	0.745945	No	No
iyCepSpin2.µ	ilBlaLact1.µ	0.776104	No	No
iyCepSpin2.µ	ilEpiFoen1.µ	0.761129	No	No
iyCepSpin2.µ	ilYpoCagn5.µ	0.773536	No	No
iyCepSpin2.µ	ilEreLige1.µ	0.570422	No	No
iyCepSpin2.µ	iyChoSubc1.µ	0.590596	No	No
iyCepSpin2.µ	ilNocJanh1.µ	0.598532	No	No
iyCepSpin2.µ	ilOchDupl1.µ	0.605837	No	No
iyCepSpin2.µ	Vairimorpha_apis_GCA_000447185.1	0.895679	No	No
Vairimorpha_ceranae_GCA_000182985.1	ilBlaLact1.µ	0.602333	No	No
Vairimorpha_ceranae_GCA_000182985.1	ilEpiFoen1.µ	0.587358	No	No
Vairimorpha_ceranae_GCA_000182985.1	ilYpoCagn5.µ	0.599765	No	No
Vairimorpha_ceranae_GCA_000182985.1	ilEreLige1.µ	0.506825	No	No
Vairimorpha_ceranae_GCA_000182985.1	iyChoSubc1.µ	0.526999	No	No
Vairimorpha_ceranae_GCA_000182985.1	ilNocJanh1.µ	0.534935	No	No
Vairimorpha_ceranae_GCA_000182985.1	ilOchDupl1.µ	0.54224	No	No
Vairimorpha_ceranae_GCA_000988165.1	ilBlaLact1.µ	0.60191	No	No
Vairimorpha_ceranae_GCA_000988165.1	ilEpiFoen1.µ	0.586935	No	No
Vairimorpha_ceranae_GCA_000988165.1	ilYpoCagn5.µ	0.599342	No	No
Vairimorpha_ceranae_GCA_000988165.1	ilEreLige1.µ	0.506402	No	No
Vairimorpha_ceranae_GCA_000988165.1	iyChoSubc1.µ	0.526576	No	No
Vairimorpha_ceranae_GCA_000988165.1	ilNocJanh1.µ	0.534512	No	No
Vairimorpha_ceranae_GCA_000988165.1	ilOchDupl1.µ	0.541817	No	No
Vairimorpha_ceranae_GCA_004919615.1	ilBlaLact1.µ	0.60192	No	No
Vairimorpha_ceranae_GCA_004919615.1	ilEpiFoen1.µ	0.586945	No	No
Vairimorpha_ceranae_GCA_004919615.1	ilYpoCagn5.µ	0.599352	No	No
Vairimorpha_ceranae_GCA_004919615.1	ilEreLige1.µ	0.506412	No	No
Vairimorpha_ceranae_GCA_004919615.1	iyChoSubc1.µ	0.526586	No	No
Vairimorpha_ceranae_GCA_004919615.1	ilNocJanh1.µ	0.534522	No	No
Vairimorpha_ceranae_GCA_004919615.1	ilOchDupl1.µ	0.541826	No	No
Vairimorpha_necatrix_GCA_036630325.1	ilBlaLact1.µ	0.465921	No	No
Vairimorpha_necatrix_GCA_036630325.1	ilEpiFoen1.µ	0.450946	No	No
Vairimorpha_necatrix_GCA_036630325.1	ilYpoCagn5.µ	0.463353	No	No
Vairimorpha_necatrix_GCA_036630325.1	ilEreLige1.µ	0.539853	No	No
Vairimorpha_necatrix_GCA_036630325.1	iyChoSubc1.µ	0.560027	No	No
Vairimorpha_necatrix_GCA_036630325.1	ilNocJanh1.µ	0.567963	No	No
Vairimorpha_necatrix_GCA_036630325.1	ilOchDupl1.µ	0.575268	No	No
ilBlaLact1.µ	ilEpiFoen1.µ	0.121662	No	No
ilBlaLact1.µ	ilYpoCagn5.µ	0.395819	No	No
ilBlaLact1.µ	ilEreLige1.µ	0.570012	No	No
ilBlaLact1.µ	iyChoSubc1.µ	0.590186	No	No
ilBlaLact1.µ	ilNocJanh1.µ	0.598123	No	No
ilBlaLact1.µ	ilOchDupl1.µ	0.605427	No	No
ilBlaLact1.µ	Vairimorpha_apis_GCA_000447185.1	1.10189	No	No
ilEpiFoen1.µ	ilYpoCagn5.µ	0.380844	No	No
ilEpiFoen1.µ	ilEreLige1.µ	0.555038	No	No
ilEpiFoen1.µ	iyChoSubc1.µ	0.575211	No	No
ilEpiFoen1.µ	ilNocJanh1.µ	0.583148	No	No
ilEpiFoen1.µ	ilOchDupl1.µ	0.590452	No	No
ilEpiFoen1.µ	Vairimorpha_apis_GCA_000447185.1	1.08691	No	No
ilYpoCagn5.µ	ilEreLige1.µ	0.567444	No	No
ilYpoCagn5.µ	iyChoSubc1.µ	0.587618	No	No
ilYpoCagn5.µ	ilNocJanh1.µ	0.595555	No	No
ilYpoCagn5.µ	ilOchDupl1.µ	0.602859	No	No
ilYpoCagn5.µ	Vairimorpha_apis_GCA_000447185.1	1.09932	No	No
ilEreLige1.µ	iyChoSubc1.µ	0.137069	No	No
ilEreLige1.µ	ilNocJanh1.µ	0.254287	No	No
ilEreLige1.µ	ilOchDupl1.µ	0.299726	No	No
ilEreLige1.µ	Vairimorpha_apis_GCA_000447185.1	0.896204	No	No
iyChoSubc1.µ	ilNocJanh1.µ	0.27446	No	No
iyChoSubc1.µ	ilOchDupl1.µ	0.3199	No	No
iyChoSubc1.µ	Vairimorpha_apis_GCA_000447185.1	0.916378	No	No
ilNocJanh1.µ	ilOchDupl1.µ	0.327836	No	No
ilNocJanh1.µ	Vairimorpha_apis_GCA_000447185.1	0.924314	No	No
ilOchDupl1.µ	Vairimorpha_apis_GCA_000447185.1	0.931619	No	No
Anncaliia_algerae_GCA_000313815.1	idTipConf1.µ	1.06639	No	No
Anncaliia_algerae_GCA_000385855.2	idTipConf1.µ	1.07225	No	No
Anncaliia_algerae_GCA_000385875.2	idTipConf1.µ	1.0585	No	No
Tubulinosema_ratisbonensis_GCA_004000155.1	idTipConf1.µ	1.06051	No	No
Albopleistophora_grylli_GCA_043388365.1	ilCraPere1.µ	0.755055	No	No
Albopleistophora_grylli_GCA_043388365.1	idAstConc1.µ	0.732903	No	No
Albopleistophora_grylli_GCA_043388365.1	icMalFlav1.µ	0.732469	No	No
Trachipleistophora_hominis_GCA_000316135.1	idAstConc1.µ	0.27059	No	No
Trachipleistophora_hominis_GCA_000316135.1	icMalFlav1.µ	0.270157	No	No
ilCraPere1.µ	Vavraia_culicis_GCA_000192795.1	0.273368	No	No
ilCraPere1.µ	idAstConc1.µ	0.272657	No	No
ilCraPere1.µ	icMalFlav1.µ	0.272223	No	No
idMegDoli1.µ	idDelPlat3.µ	0.427769	No	No
idMegDoli1.µ	idDelPlat4.µ	0.425679	No	No
idMegDoli1.µ	idDelPlat5.µ	0.425573	No	No
idMegDoli1.µ	idTanUsma1.µ	0.426967	No	No
idMegDoli1.µ	idLucSpea1.µ	0.424373	No	No
iuLoeVari1.µ	idDelPlat3.µ	0.428026	No	No
iuLoeVari1.µ	idDelPlat4.µ	0.425935	No	No
iuLoeVari1.µ	idDelPlat5.µ	0.42583	No	No
iuLoeVari1.µ	idTanUsma1.µ	0.427224	No	No
iuLoeVari1.µ	idLucSpea1.µ	0.42463	No	No
idNerComm1.µ	idDelPlat3.µ	0.424365	No	No
idNerComm1.µ	idDelPlat4.µ	0.422275	No	No
idNerComm1.µ	idDelPlat5.µ	0.422169	No	No
idNerComm1.µ	idTanUsma1.µ	0.423563	No	No
idNerComm1.µ	idLucSpea1.µ	0.420969	No	No
ilAceEphe1.µ	idChiSpeb1.µ	0.850577	No	No
