# Supplementary material for: Forty new genomes shed light on sexual reproduction and the origin of tetraploidy in Microsporidia
Source: PLoS Biol. 2025 Oct 21;23(10):e3003446. doi: 10.1371/journal.pbio.3003446 (PMC12558613; doi:10.1371/journal.pbio.3003446)
Supplement: S1 Text — ASTRAL [75] phylogeny summarizing individual phylogenies of 600 BUSCO genes (microsporidia_odb10) [76] across all publicly available microsporidian genome assemblies (n = 106), and the genome assemblies generated in this study (n = 40, marked in purple). Branch lengths were estimated with IQ-TREE using a concatenated alignment of the individual BUSCOs [77]. The model chosen according to IQ-TREE’s model finder was “Q.yeast.I.G4”. (TXT) [file pbio.3003446.s007.txt]

(Agmasoma_sp._GCA_029231695.1:0.0023874901,Agmasoma_sp._GCA_029232285.1:0.0025466889,(((((((((Albopleistophora_grylli_GCA_043388365.1:0.3936389595,((Trachipleistophora_hominis_GCA_000316135.1:0.0152656445,ilCraPere1:0.0173319354)1:0.1300723053,((Vavraia_culicis_GCA_000192795.1:0.0023665141,idAstConc1:0.0016556842)1:0.0001514276,icMalFlav1:0.0013732903)1:0.1234453251)1:0.2140113315)1:0.2698306766,Pseudoloma_neurophilia_GCA_001432165.1:0.7676469341)1:0.5868664086,Cucumispora_dikerogammari_GCA_014805705.1:1.6684322445)0.78:0.1508788707,((Dictyocoela_muelleri_GCA_016256075.1:0.2119449308,Dictyocoela_roeselum_GCA_016255985.1:0.3371179715)1:0.7894636007,((((Spraguea_lophii_GCA_000430065.1:0.0002589760,Spraguea_lophii_GCA_001887975.1:0.0000240363)1:0.0000005286,Spraguea_lophii_GCA_001887945.1:0.0005622857)1:0.0000004521,Spraguea_lophii_GCA_001888035.1:0.0000137393)1:0.0121178935,(((Spraguea_lophii_GCA_011074935.1:0.0004952408,(((Spraguea_lophii_GCA_011074945.1:0.0005778146,Spraguea_lophii_GCA_011074975.1:0.0015918697)1:0.0001599300,Spraguea_lophii_GCA_011076955.1:0.0016271313)0.98:0.0001755580,Spraguea_lophii_GCA_011074965.1:0.0006925685)0.9:0.0001317799)0.74:0.0001557607,Spraguea_lophii_GCA_011076965.1:0.0003088840)1:0.0013315406,Spraguea_lophii_GCA_011076975.1:0.0004678370)1:0.0162082881)1:1.0246223078)0.91:0.1059799806)1:0.1785351649,((Astathelohania_contejeani_GCA_014805555.1:0.7730925673,(Hamiltosporidium_magnivora_GCA_004325035.1:0.0061590134,(Hamiltosporidium_magnivora_GCA_004325065.1:0.0058056297,(((Hamiltosporidium_tvaerminnensis_GCA_000180835.1:0.0036696518,Hamiltosporidium_tvaerminnensis_GCA_022605425.2:0.0011161844)0.68:0.0005510126,Hamiltosporidium_tvaerminnensis_GCA_004325045.1:0.0012668464)1:0.0025272817,Hamiltosporidium_tvaerminnensis_GCA_004325075.1:0.0041935447)1:0.0023200764)0.96:0.0013033383)1:0.8415459076)1:0.1049169408,(Edhazardia_aedis_GCA_000230595.3:0.9745560576,(((((idMegDoli1:0.0049449578,iuLoeVari1:0.0052013623)1:0.0022069594,idNerComm1:0.0037479750)1:0.1965965659,((((iyOecSmar33:0.0031735523,iyOecSmar41:0.0010834028)1:0.0012762875,iyOecSmar44:0.0022539115)1:0.0000586410,iyOecSmar35:0.0037066452)1:0.0005842936,iyOecSmar42:0.0016967862)1:0.2189279456)1:0.4898759523,iiMysAzur1:0.7820118884)1:0.1376752482,(ilAceEphe1:0.4514931490,iyOecSmar39:0.3990839130)1:0.2615850517)1:0.1157503357)1:0.3668470521)1:0.0545670848)0.87:0.0456890584,(((Amphiamblys_sp._GCA_001875675.1:0.6353052625,Metchnikovella_incurvata_GCA_003600395.1:0.6830520632)1:0.5482400299,Mitosporidium_daphniae_GCA_000760515.2:0.9225766980)1:0.4753041627,((((((((Nematocida_ausubeli_GCA_000250695.1:0.0052908057,((Nematocida_ausubeli_GCA_024243685.1:0.0010726747,(Nematocida_ausubeli_GCA_024243705.1:0.0038794253,Nematocida_ausubeli_GCA_024243815.1:0.0013462512)0.84:0.0003673403)0.75:0.0006496362,Nematocida_ausubeli_GCA_024243925.1:0.0016488866)1:0.0009167017)0.97:0.0002570033,Nematocida_ausubeli_GCA_000738915.1:0.0021327292)1:0.0078888638,Nematocida_ausubeli_GCA_024243895.1:0.0086072353)1:0.1843220359,(((((Nematocida_parisii_GCA_000190615.1:0.0008273356,(Nematocida_parisii_GCA_024243795.1:0.0001954287,Nematocida_parisii_GCA_024243875.1:0.0005493380)0.63:0.0000997409)1:0.0001264910,Nematocida_parisii_GCA_000250985.1:0.0007108816)1:0.0001543653,(Nematocida_parisii_GCA_024243675.1:0.0000458391,(Nematocida_parisii_GCA_024243695.1:0.0001296166,Nematocida_parisii_GCA_024243715.1:0.0003580948)1:0.0000426865)1:0.0017242991)1:0.0000496279,Nematocida_parisii_GCA_024243855.1:0.0003600116)1:0.0183460926,(Nematocida_sp._GCA_001642415.1:0.0043934109,(Nematocida_sp._GCA_024243935.1:0.0003198843,Nematocida_sp._GCA_024244055.1:0.0003785846)1:0.0029965850)1:0.0125883460)1:0.1728058420)1:0.1342152876,Nematocida_major_GCA_021653875.1:0.2958133043)1:0.0508717527,Nematocida_minor_GCA_024244105.1:0.2144512733)1:0.3088705864,Nematocida_sp._GCA_024244045.1:0.5040385324)0.99:0.0401434653,((Nematocida_displodere_GCA_001642395.1:0.4186340527,Nematocida_sp._GCA_024244115.1:0.4517774996)1:0.0687790748,(Nematocida_homosporus_GCA_024244095.1:0.3900801993,((Nematocida_sp._GCA_024243985.1:0.0001460802,Nematocida_sp._GCA_024244025.1:0.0000240885)1:0.0000002779,Nematocida_sp._GCA_024244035.1:0.0000189966)1:0.4925004251)1:0.1172651120)1:0.0465931670)1:1.1529281047)1:0.4362578658)1:0.0579874620,(((((Anncaliia_algerae_GCA_000313815.1:0.0037361993,Anncaliia_algerae_GCA_000385855.2:0.0096002003)1:0.0128141865,Anncaliia_algerae_GCA_000385875.2:0.0086659702)1:0.2733285467,Tubulinosema_ratisbonensis_GCA_004000155.1:0.2840028786)1:0.2603829074,idTipConf1:0.5161254109)1:0.4385418684,(Antonospora_locustae_GCA_007674295.1:0.6130364779,ieEphVulg1:1.0056333584)1:0.1004381304)1:0.3755609511)1:0.2317363712,(((((((Encephalitozoon_cuniculi_GCA_000091225.2:0.0000004413,Encephalitozoon_cuniculi_GCA_000221285.2:0.0000045152)1:0.0025502521,((Encephalitozoon_cuniculi_GCA_000221245.2:0.0005314204,Encephalitozoon_cuniculi_GCA_001078035.1:0.0006103054)0.97:0.0000004715,Encephalitozoon_cuniculi_GCA_000221265.2:0.0007142438)1:0.0000005655)1:0.0000004632,Encephalitozoon_cuniculi_GCA_027571585.1:0.0005477396)1:0.1195342469,(((((Encephalitozoon_hellem_GCA_000277815.3:0.0000332210,Encephalitozoon_hellem_GCA_029215505.1:0.0019710539)1:0.0000005349,Encephalitozoon_hellem_GCA_024399255.1:0.0000282992)1:0.0070619992,Encephalitozoon_hellem_GCA_018342045.1:0.0063470519)1:0.0771663262,Encephalitozoon_romaleae_GCA_000280035.2:0.0809355824)1:0.0623497346,(Encephalitozoon_intestinalis_GCA_000146465.1:0.0003819833,Encephalitozoon_intestinalis_GCA_024399295.1:0.0000005533)1:0.1416656765)1:0.0445685964)1:0.0741706046,(ilEupExig1:0.0000462440,ilNemKoen2:0.0006514626)1:0.1884462114)1:0.1289259473,((Ordospora_colligata_GCA_000803265.1:0.0003122847,((Ordospora_colligata_GCA_004324935.1:0.0002690196,Ordospora_colligata_GCA_004324945.1:0.0003161977)0.98:0.0000698378,Ordospora_colligata_GCA_004325055.1:0.0006095084)1:0.0000136187)1:0.0765253587,Ordospora_pajunii_GCA_021821965.1:0.0728163603)1:0.3039821557)1:0.4413002845,((((((Nosema_bombycis_GCA_000383075.1:0.0236849576,ilEudLacu3:0.0184791126)1:0.0213485899,ilMytImpu1:0.0308896101)1:0.2637971727,(ihCicViri2:0.1284441829,(iyAmbProt1:0.0331194348,iyVulBima1:0.0045493106)1:0.1305843855)1:0.1846602906)0.47:0.0459366827,Nosema_granulosis_GCA_015832245.1:0.2127045339)1:0.2973492515,((((Nosema_muscidifuracis_GCA_028335825.1:0.0699411971,Vairimorpha_bombi_GCA_036780745.1:0.0743147317)1:0.0586801420,(((idPhaFune2:0.0011495270,iySphCras2_A:0.0077588276)0.75:0.0046532340,iyNetVirg2:0.0051587270)1:0.0387805953,(ihGraVent1:0.0051972270,iyCepSpin2:0.0026173652)1:0.0481159264)1:0.1171243123)1:0.1170908078,(((Vairimorpha_ceranae_GCA_000182985.1:0.0014977725,(Vairimorpha_ceranae_GCA_000988165.1:0.0000004673,Vairimorpha_ceranae_GCA_004919615.1:0.0000101437):0.0010742026)1:0.2680750784,(Vairimorpha_necatrix_GCA_036630325.1:0.2178807283,((ilBlaLact1:0.0683184166,ilEpiFoen1:0.0533435152)1:0.1308748979,ilYpoCagn5:0.1966253799)1:0.0488466455)1:0.0847201218)1:0.0550873021,(((ilEreLige1:0.0584477640,iyChoSubc1:0.0786215334)1:0.0546405074,ilNocJanh1:0.1411983710)0.39:0.0190674015,ilOchDupl1:0.1675703365)1:0.0500093580)1:0.1033084189)1:0.1434939849,Vairimorpha_apis_GCA_000447185.1:0.4672364866)1:0.2287019814)1:0.1267297214,iyForRufa2:0.6546907149)1:0.2351558227)1:0.1599009111)1:0.3518094937,((((((Alternosema_astaquatica_GCA_030386735.1:0.1843532951,Pancytospora_epiphaga_GCA_024243955.1:0.2868192751)1:0.1816734268,Pancytospora_philotis_GCA_023647555.1:0.4542916240)0.82:0.0569434748,iyOphElle1:0.3736220013)1:0.2042872402,Enteropsectra_breve_GCA_024243835.1:0.7159176614)1:0.1239716082,((Microsporidia_sp._GCA_032191455.1:0.5029379067,(Vittaforma_corneae_GCA_000231115.1:0.3005414124,ihTemGrac1:0.4602903461)1:0.1077120158)1:0.0749560723,idNeuQuad1:0.3780930506)1:0.2023572917)1:0.1264273134,((Enterocytospora_artemiae_GCA_038659295.1:0.1203684237,ilChaFerr1:0.1301785234)1:0.5185201561,((Enterocytozoon_bieneusi_GCA_000209485.1:0.5917032429,((((Enterocytozoon_hepatopenaei_GCA_002081675.1:0.0008992440,(Enterocytozoon_hepatopenaei_GCA_023079535.1:0.0061337748,Enterocytozoon_hepatopenaei_GCA_026692725.1:0.0014345867)1:0.0000796900)1:0.0013580536,Enterocytozoon_hepatopenaei_GCA_038502045.1:0.0025430710)1:0.0026775486,Enterocytozoon_hepatopenaei_GCA_003709115.1:0.0036072345)1:0.6586951251,Enterospora_canceri_GCA_002087915.1:0.5857329197)0.84:0.0768355949)1:0.3282561070,(Hepatospora_eriocheir_GCA_002087875.1:0.0088112757,Hepatospora_eriocheir_GCA_002087885.1:0.0101777926)1:1.0132151117)1:0.1414529578)1:0.2266267111)1:0.1128050886)1:1.0149541805)1;
