# Supplementary material for: Forty new genomes shed light on sexual reproduction and the origin of tetraploidy in Microsporidia
Source: PLoS Biol. 2025 Oct 21;23(10):e3003446. doi: 10.1371/journal.pbio.3003446 (PMC12558613; doi:10.1371/journal.pbio.3003446)
Supplement: S2 Text — BUSCO (microsporidia_odb10, version 5.4.6) (Simão and colleagues 2015) was run on the unpurged genome assemblies of the tetraploid genomes. The haplotypes of each BUSCO locus were aligned to one another using MAFFT (version 7.525) (Katoh and colleagues 2002), and a phylogeny was generated for each alignment using IQ-TREE (version 2.3.4, with ModelFinder enabled and 1,000 bootstrap replicates) (Minh and colleagues 2020; Kalyaanamoorthy and colleagues 2017). The Approximately Unbiased statistical test [90] on the multi-copy BUSCO gene phylogenies for all pairwise combinations of tetraploid microsporidian genomes. The high-level summary of these pairwise tests are included in this text. For each listed pairwise comparison, the “+” sign indicates the number of phylogenies where haplotypes coalesce more recently than species, and the “−” sign indicates the number of phylogenies where species coalesce more recently than haplotypes. (TXT) [file pbio.3003446.s008.txt]

Directory: Anncaliia_algerae_GCA_000313815.1_idDelPlat5
  '+' occurrences for Tree 2 in p-AU: 258
  '-' occurrences for Tree 2 in p-AU: 64
Directory: ilMytImpu1_Tubulinosema_ratisbonensis_GCA_004000155.1
  '+' occurrences for Tree 2 in p-AU: 415
  '-' occurrences for Tree 2 in p-AU: 129
Directory: Anncaliia_algerae_GCA_000313815.1_ilEpiFoen1
  '+' occurrences for Tree 2 in p-AU: 398
  '-' occurrences for Tree 2 in p-AU: 121
Directory: ilEpiFoen1_ilYpoCagn5
  '+' occurrences for Tree 2 in p-AU: 486
  '-' occurrences for Tree 2 in p-AU: 30
Directory: idDelPlat3_Vairimorpha_ceranae_GCA_004919615.1
  '+' occurrences for Tree 2 in p-AU: 232
  '-' occurrences for Tree 2 in p-AU: 99
Directory: Tubulinosema_ratisbonensis_GCA_004000155.1_Vairimorpha_ceranae_GCA_000988165.1
  '+' occurrences for Tree 2 in p-AU: 17
  '-' occurrences for Tree 2 in p-AU: 5
Directory: iuLoeVari1_idDelPlat5
  '+' occurrences for Tree 2 in p-AU: 486
  '-' occurrences for Tree 2 in p-AU: 46
Directory: Cucumispora_dikerogammari_GCA_014805705.1_Tubulinosema_ratisbonensis_GCA_004000155.1
  '+' occurrences for Tree 2 in p-AU: 14
  '-' occurrences for Tree 2 in p-AU: 2
Directory: Anncaliia_algerae_GCA_000385875.2_ihCicViri2
  '+' occurrences for Tree 2 in p-AU: 449
  '-' occurrences for Tree 2 in p-AU: 98
Directory: Tubulinosema_ratisbonensis_GCA_004000155.1_Vairimorpha_ceranae_GCA_004919615.1
  '+' occurrences for Tree 2 in p-AU: 31
  '-' occurrences for Tree 2 in p-AU: 17
Directory: Anncaliia_algerae_GCA_000385855.2_Vairimorpha_ceranae_GCA_000988165.1
  '+' occurrences for Tree 2 in p-AU: 33
  '-' occurrences for Tree 2 in p-AU: 16
Directory: ihCicViri2_ilEpiFoen1
  '+' occurrences for Tree 2 in p-AU: 414
  '-' occurrences for Tree 2 in p-AU: 32
Directory: Cucumispora_dikerogammari_GCA_014805705.1_idNerComm1
  '+' occurrences for Tree 2 in p-AU: 365
  '-' occurrences for Tree 2 in p-AU: 99
Directory: ihCicViri2_idDelPlat4
  '+' occurrences for Tree 2 in p-AU: 488
  '-' occurrences for Tree 2 in p-AU: 76
Directory: ilEpiFoen1_iuLoeVari1
  '+' occurrences for Tree 2 in p-AU: 387
  '-' occurrences for Tree 2 in p-AU: 73
Directory: ilEpiFoen1_Vairimorpha_ceranae_GCA_004919615.1
  '+' occurrences for Tree 2 in p-AU: 503
  '-' occurrences for Tree 2 in p-AU: 62
Directory: Anncaliia_algerae_GCA_000313815.1_ilMytImpu1
  '+' occurrences for Tree 2 in p-AU: 431
  '-' occurrences for Tree 2 in p-AU: 106
Directory: Anncaliia_algerae_GCA_000313815.1_Vairimorpha_ceranae_GCA_000182985.1
  '+' occurrences for Tree 2 in p-AU: 132
  '-' occurrences for Tree 2 in p-AU: 28
Directory: Anncaliia_algerae_GCA_000385855.2_idDelPlat4
  '+' occurrences for Tree 2 in p-AU: 137
  '-' occurrences for Tree 2 in p-AU: 69
Directory: ilYpoCagn5_idDelPlat3
  '+' occurrences for Tree 2 in p-AU: 422
  '-' occurrences for Tree 2 in p-AU: 135
Directory: Anncaliia_algerae_GCA_000385855.2_ilYpoCagn5
  '+' occurrences for Tree 2 in p-AU: 360
  '-' occurrences for Tree 2 in p-AU: 108
Directory: ilAceEphe1_idDelPlat4
  '+' occurrences for Tree 2 in p-AU: 462
  '-' occurrences for Tree 2 in p-AU: 58
Directory: ilAceEphe1_idDelPlat5
  '+' occurrences for Tree 2 in p-AU: 474
  '-' occurrences for Tree 2 in p-AU: 70
Directory: idDelPlat4_Vairimorpha_ceranae_GCA_004919615.1
  '+' occurrences for Tree 2 in p-AU: 261
  '-' occurrences for Tree 2 in p-AU: 117
Directory: Vairimorpha_ceranae_GCA_000182985.1_Vairimorpha_ceranae_GCA_000988165.1
  '+' occurrences for Tree 2 in p-AU: 1
  '-' occurrences for Tree 2 in p-AU: 6
Directory: ilEudLacu3_idChiSpeb1
  '+' occurrences for Tree 2 in p-AU: 374
  '-' occurrences for Tree 2 in p-AU: 37
Directory: ilEudLacu3_idDelPlat3
  '+' occurrences for Tree 2 in p-AU: 482
  '-' occurrences for Tree 2 in p-AU: 92
Directory: Astathelohania_contejeani_GCA_014805555.1_Vairimorpha_ceranae_GCA_004919615.1
  '+' occurrences for Tree 2 in p-AU: 25
  '-' occurrences for Tree 2 in p-AU: 13
Directory: Anncaliia_algerae_GCA_000385875.2_ilAceEphe1
  '+' occurrences for Tree 2 in p-AU: 432
  '-' occurrences for Tree 2 in p-AU: 97
Directory: ilMytImpu1_idDelPlat5
  '+' occurrences for Tree 2 in p-AU: 419
  '-' occurrences for Tree 2 in p-AU: 98
Directory: Cucumispora_dikerogammari_GCA_014805705.1_ilEpiFoen1
  '+' occurrences for Tree 2 in p-AU: 349
  '-' occurrences for Tree 2 in p-AU: 134
Directory: ilYpoCagn5_idDelPlat4
  '+' occurrences for Tree 2 in p-AU: 418
  '-' occurrences for Tree 2 in p-AU: 127
Directory: Anncaliia_algerae_GCA_000385855.2_Anncaliia_algerae_GCA_000385875.2
  '+' occurrences for Tree 2 in p-AU: 35
  '-' occurrences for Tree 2 in p-AU: 10
Directory: idNerComm1_Tubulinosema_ratisbonensis_GCA_004000155.1
  '+' occurrences for Tree 2 in p-AU: 405
  '-' occurrences for Tree 2 in p-AU: 109
Directory: Anncaliia_algerae_GCA_000385855.2_idDelPlat3
  '+' occurrences for Tree 2 in p-AU: 133
  '-' occurrences for Tree 2 in p-AU: 56
Directory: Vairimorpha_ceranae_GCA_000182985.1_Vairimorpha_ceranae_GCA_004919615.1
  '+' occurrences for Tree 2 in p-AU: 14
  '-' occurrences for Tree 2 in p-AU: 9
Directory: ilMytImpu1_Vairimorpha_ceranae_GCA_004919615.1
  '+' occurrences for Tree 2 in p-AU: 482
  '-' occurrences for Tree 2 in p-AU: 78
Directory: idNerComm1_Vairimorpha_ceranae_GCA_000988165.1
  '+' occurrences for Tree 2 in p-AU: 442
  '-' occurrences for Tree 2 in p-AU: 91
Directory: Anncaliia_algerae_GCA_000385855.2_ilMytImpu1
  '+' occurrences for Tree 2 in p-AU: 382
  '-' occurrences for Tree 2 in p-AU: 132
Directory: ilYpoCagn5_Vairimorpha_ceranae_GCA_000988165.1
  '+' occurrences for Tree 2 in p-AU: 474
  '-' occurrences for Tree 2 in p-AU: 91
Directory: idNerComm1_ilMytImpu1
  '+' occurrences for Tree 2 in p-AU: 402
  '-' occurrences for Tree 2 in p-AU: 57
Directory: ilEudLacu3_Vairimorpha_ceranae_GCA_000182985.1
  '+' occurrences for Tree 2 in p-AU: 474
  '-' occurrences for Tree 2 in p-AU: 95
Directory: idNerComm1_ilEudLacu3
  '+' occurrences for Tree 2 in p-AU: 331
  '-' occurrences for Tree 2 in p-AU: 40
Directory: ilMytImpu1_idChiSpeb1
  '+' occurrences for Tree 2 in p-AU: 364
  '-' occurrences for Tree 2 in p-AU: 43
Directory: Anncaliia_algerae_GCA_000385855.2_idTanUsma1
  '+' occurrences for Tree 2 in p-AU: 156
  '-' occurrences for Tree 2 in p-AU: 73
Directory: idDelPlat5_Vairimorpha_ceranae_GCA_000988165.1
  '+' occurrences for Tree 2 in p-AU: 256
  '-' occurrences for Tree 2 in p-AU: 119
Directory: ilEpiFoen1_idTanUsma1
  '+' occurrences for Tree 2 in p-AU: 443
  '-' occurrences for Tree 2 in p-AU: 119
Directory: idNerComm1_iiMysAzur1
  '+' occurrences for Tree 2 in p-AU: 365
  '-' occurrences for Tree 2 in p-AU: 69
Directory: ilAceEphe1_Vairimorpha_ceranae_GCA_000988165.1
  '+' occurrences for Tree 2 in p-AU: 466
  '-' occurrences for Tree 2 in p-AU: 77
Directory: idTanUsma1_Vairimorpha_ceranae_GCA_004919615.1
  '+' occurrences for Tree 2 in p-AU: 277
  '-' occurrences for Tree 2 in p-AU: 139
Directory: Anncaliia_algerae_GCA_000385855.2_Cucumispora_dikerogammari_GCA_014805705.1
  '+' occurrences for Tree 2 in p-AU: 22
  '-' occurrences for Tree 2 in p-AU: 11
Directory: Cucumispora_dikerogammari_GCA_014805705.1_ihCicViri2
  '+' occurrences for Tree 2 in p-AU: 392
  '-' occurrences for Tree 2 in p-AU: 136
Directory: ilEpiFoen1_Vairimorpha_ceranae_GCA_000182985.1
  '+' occurrences for Tree 2 in p-AU: 502
  '-' occurrences for Tree 2 in p-AU: 60
Directory: ilAceEphe1_ilYpoCagn5
  '+' occurrences for Tree 2 in p-AU: 410
  '-' occurrences for Tree 2 in p-AU: 46
Directory: Anncaliia_algerae_GCA_000385855.2_iuLoeVari1
  '+' occurrences for Tree 2 in p-AU: 338
  '-' occurrences for Tree 2 in p-AU: 89
Directory: Astathelohania_contejeani_GCA_014805555.1_idTanUsma1
  '+' occurrences for Tree 2 in p-AU: 306
  '-' occurrences for Tree 2 in p-AU: 104
Directory: ilEpiFoen1_idChiSpeb1
  '+' occurrences for Tree 2 in p-AU: 371
  '-' occurrences for Tree 2 in p-AU: 53
Directory: iiMysAzur1_Vairimorpha_ceranae_GCA_000182985.1
  '+' occurrences for Tree 2 in p-AU: 198
  '-' occurrences for Tree 2 in p-AU: 181
Directory: Anncaliia_algerae_GCA_000385875.2_idNerComm1
  '+' occurrences for Tree 2 in p-AU: 416
  '-' occurrences for Tree 2 in p-AU: 95
Directory: ilEudLacu3_Vairimorpha_ceranae_GCA_004919615.1
  '+' occurrences for Tree 2 in p-AU: 481
  '-' occurrences for Tree 2 in p-AU: 90
Directory: ilAceEphe1_Tubulinosema_ratisbonensis_GCA_004000155.1
  '+' occurrences for Tree 2 in p-AU: 454
  '-' occurrences for Tree 2 in p-AU: 78
Directory: ilEudLacu3_idTanUsma1
  '+' occurrences for Tree 2 in p-AU: 393
  '-' occurrences for Tree 2 in p-AU: 85
Directory: Anncaliia_algerae_GCA_000385855.2_idChiSpeb1
  '+' occurrences for Tree 2 in p-AU: 437
  '-' occurrences for Tree 2 in p-AU: 88
Directory: ilEpiFoen1_ilMytImpu1
  '+' occurrences for Tree 2 in p-AU: 472
  '-' occurrences for Tree 2 in p-AU: 33
Directory: Anncaliia_algerae_GCA_000385875.2_idChiSpeb1
  '+' occurrences for Tree 2 in p-AU: 465
  '-' occurrences for Tree 2 in p-AU: 81
Directory: Anncaliia_algerae_GCA_000313815.1_ihCicViri2
  '+' occurrences for Tree 2 in p-AU: 436
  '-' occurrences for Tree 2 in p-AU: 107
Directory: Anncaliia_algerae_GCA_000385855.2_idNerComm1
  '+' occurrences for Tree 2 in p-AU: 359
  '-' occurrences for Tree 2 in p-AU: 89
Directory: ilYpoCagn5_idChiSpeb1
  '+' occurrences for Tree 2 in p-AU: 357
  '-' occurrences for Tree 2 in p-AU: 47
Directory: Cucumispora_dikerogammari_GCA_014805705.1_ilAceEphe1
  '+' occurrences for Tree 2 in p-AU: 404
  '-' occurrences for Tree 2 in p-AU: 98
Directory: idNerComm1_idDelPlat4
  '+' occurrences for Tree 2 in p-AU: 504
  '-' occurrences for Tree 2 in p-AU: 37
Directory: Anncaliia_algerae_GCA_000385875.2_idDelPlat5
  '+' occurrences for Tree 2 in p-AU: 227
  '-' occurrences for Tree 2 in p-AU: 95
Directory: Astathelohania_contejeani_GCA_014805555.1_iiMysAzur1
  '+' occurrences for Tree 2 in p-AU: 234
  '-' occurrences for Tree 2 in p-AU: 152
Directory: Astathelohania_contejeani_GCA_014805555.1_ilYpoCagn5
  '+' occurrences for Tree 2 in p-AU: 440
  '-' occurrences for Tree 2 in p-AU: 117
Directory: idNerComm1_idChiSpeb1
  '+' occurrences for Tree 2 in p-AU: 352
  '-' occurrences for Tree 2 in p-AU: 35
Directory: idDelPlat3_idDelPlat5
  '+' occurrences for Tree 2 in p-AU: 28
  '-' occurrences for Tree 2 in p-AU: 217
Directory: idNerComm1_idDelPlat3
  '+' occurrences for Tree 2 in p-AU: 478
  '-' occurrences for Tree 2 in p-AU: 42
Directory: ilYpoCagn5_Vairimorpha_ceranae_GCA_000182985.1
  '+' occurrences for Tree 2 in p-AU: 469
  '-' occurrences for Tree 2 in p-AU: 88
Directory: iiMysAzur1_ilEudLacu3
  '+' occurrences for Tree 2 in p-AU: 431
  '-' occurrences for Tree 2 in p-AU: 94
Directory: Tubulinosema_ratisbonensis_GCA_004000155.1_Vairimorpha_ceranae_GCA_000182985.1
  '+' occurrences for Tree 2 in p-AU: 16
  '-' occurrences for Tree 2 in p-AU: 5
Directory: Astathelohania_contejeani_GCA_014805555.1_idNerComm1
  '+' occurrences for Tree 2 in p-AU: 434
  '-' occurrences for Tree 2 in p-AU: 102
Directory: ilAceEphe1_idChiSpeb1
  '+' occurrences for Tree 2 in p-AU: 355
  '-' occurrences for Tree 2 in p-AU: 22
Directory: Anncaliia_algerae_GCA_000385875.2_Tubulinosema_ratisbonensis_GCA_004000155.1
  '+' occurrences for Tree 2 in p-AU: 20
  '-' occurrences for Tree 2 in p-AU: 5
Directory: idTanUsma1_Tubulinosema_ratisbonensis_GCA_004000155.1
  '+' occurrences for Tree 2 in p-AU: 236
  '-' occurrences for Tree 2 in p-AU: 117
Directory: ilEudLacu3_Vairimorpha_ceranae_GCA_000988165.1
  '+' occurrences for Tree 2 in p-AU: 463
  '-' occurrences for Tree 2 in p-AU: 108
Directory: Anncaliia_algerae_GCA_000385875.2_Vairimorpha_ceranae_GCA_004919615.1
  '+' occurrences for Tree 2 in p-AU: 22
  '-' occurrences for Tree 2 in p-AU: 14
Directory: ihCicViri2_Vairimorpha_ceranae_GCA_004919615.1
  '+' occurrences for Tree 2 in p-AU: 484
  '-' occurrences for Tree 2 in p-AU: 83
Directory: Anncaliia_algerae_GCA_000385875.2_Astathelohania_contejeani_GCA_014805555.1
  '+' occurrences for Tree 2 in p-AU: 12
  '-' occurrences for Tree 2 in p-AU: 1
Directory: idDelPlat4_Vairimorpha_ceranae_GCA_000988165.1
  '+' occurrences for Tree 2 in p-AU: 256
  '-' occurrences for Tree 2 in p-AU: 112
Directory: Anncaliia_algerae_GCA_000385875.2_idDelPlat4
  '+' occurrences for Tree 2 in p-AU: 232
  '-' occurrences for Tree 2 in p-AU: 83
Directory: iuLoeVari1_idTanUsma1
  '+' occurrences for Tree 2 in p-AU: 482
  '-' occurrences for Tree 2 in p-AU: 43
Directory: Cucumispora_dikerogammari_GCA_014805705.1_idDelPlat4
  '+' occurrences for Tree 2 in p-AU: 153
  '-' occurrences for Tree 2 in p-AU: 52
Directory: iuLoeVari1_idDelPlat4
  '+' occurrences for Tree 2 in p-AU: 491
  '-' occurrences for Tree 2 in p-AU: 50
Directory: ihCicViri2_ilYpoCagn5
  '+' occurrences for Tree 2 in p-AU: 446
  '-' occurrences for Tree 2 in p-AU: 33
Directory: ihCicViri2_idTanUsma1
  '+' occurrences for Tree 2 in p-AU: 419
  '-' occurrences for Tree 2 in p-AU: 72
Directory: ilEpiFoen1_idDelPlat3
  '+' occurrences for Tree 2 in p-AU: 435
  '-' occurrences for Tree 2 in p-AU: 122
Directory: Anncaliia_algerae_GCA_000313815.1_Anncaliia_algerae_GCA_000385875.2
  '+' occurrences for Tree 2 in p-AU: 103
  '-' occurrences for Tree 2 in p-AU: 45
Directory: Anncaliia_algerae_GCA_000313815.1_Vairimorpha_ceranae_GCA_000988165.1
  '+' occurrences for Tree 2 in p-AU: 135
  '-' occurrences for Tree 2 in p-AU: 28
Directory: Anncaliia_algerae_GCA_000385855.2_ihCicViri2
  '+' occurrences for Tree 2 in p-AU: 391
  '-' occurrences for Tree 2 in p-AU: 129
Directory: ihCicViri2_iiMysAzur1
  '+' occurrences for Tree 2 in p-AU: 422
  '-' occurrences for Tree 2 in p-AU: 82
Directory: Anncaliia_algerae_GCA_000313815.1_iuLoeVari1
  '+' occurrences for Tree 2 in p-AU: 410
  '-' occurrences for Tree 2 in p-AU: 79
Directory: idNerComm1_Vairimorpha_ceranae_GCA_000182985.1
  '+' occurrences for Tree 2 in p-AU: 426
  '-' occurrences for Tree 2 in p-AU: 105
Directory: idDelPlat3_Vairimorpha_ceranae_GCA_000988165.1
  '+' occurrences for Tree 2 in p-AU: 233
  '-' occurrences for Tree 2 in p-AU: 89
Directory: idDelPlat5_Tubulinosema_ratisbonensis_GCA_004000155.1
  '+' occurrences for Tree 2 in p-AU: 225
  '-' occurrences for Tree 2 in p-AU: 103
Directory: Anncaliia_algerae_GCA_000385875.2_iiMysAzur1
  '+' occurrences for Tree 2 in p-AU: 193
  '-' occurrences for Tree 2 in p-AU: 139
Directory: ihCicViri2_ilAceEphe1
  '+' occurrences for Tree 2 in p-AU: 386
  '-' occurrences for Tree 2 in p-AU: 21
Directory: ilAceEphe1_idTanUsma1
  '+' occurrences for Tree 2 in p-AU: 462
  '-' occurrences for Tree 2 in p-AU: 54
Directory: Anncaliia_algerae_GCA_000385875.2_ilMytImpu1
  '+' occurrences for Tree 2 in p-AU: 425
  '-' occurrences for Tree 2 in p-AU: 118
Directory: Anncaliia_algerae_GCA_000313815.1_idTanUsma1
  '+' occurrences for Tree 2 in p-AU: 266
  '-' occurrences for Tree 2 in p-AU: 82
Directory: ilEpiFoen1_idDelPlat4
  '+' occurrences for Tree 2 in p-AU: 410
  '-' occurrences for Tree 2 in p-AU: 124
Directory: idDelPlat5_Vairimorpha_ceranae_GCA_004919615.1
  '+' occurrences for Tree 2 in p-AU: 264
  '-' occurrences for Tree 2 in p-AU: 118
Directory: Anncaliia_algerae_GCA_000313815.1_ilEudLacu3
  '+' occurrences for Tree 2 in p-AU: 440
  '-' occurrences for Tree 2 in p-AU: 111
Directory: ilEpiFoen1_ilEudLacu3
  '+' occurrences for Tree 2 in p-AU: 412
  '-' occurrences for Tree 2 in p-AU: 41
Directory: Cucumispora_dikerogammari_GCA_014805705.1_idChiSpeb1
  '+' occurrences for Tree 2 in p-AU: 434
  '-' occurrences for Tree 2 in p-AU: 99
Directory: ihCicViri2_Vairimorpha_ceranae_GCA_000182985.1
  '+' occurrences for Tree 2 in p-AU: 471
  '-' occurrences for Tree 2 in p-AU: 91
Directory: Anncaliia_algerae_GCA_000385875.2_ilEpiFoen1
  '+' occurrences for Tree 2 in p-AU: 400
  '-' occurrences for Tree 2 in p-AU: 124
Directory: iiMysAzur1_idDelPlat4
  '+' occurrences for Tree 2 in p-AU: 362
  '-' occurrences for Tree 2 in p-AU: 107
Directory: Anncaliia_algerae_GCA_000385875.2_idTanUsma1
  '+' occurrences for Tree 2 in p-AU: 238
  '-' occurrences for Tree 2 in p-AU: 110
Directory: Anncaliia_algerae_GCA_000385855.2_Astathelohania_contejeani_GCA_014805555.1
  '+' occurrences for Tree 2 in p-AU: 41
  '-' occurrences for Tree 2 in p-AU: 9
Directory: Anncaliia_algerae_GCA_000313815.1_Tubulinosema_ratisbonensis_GCA_004000155.1
  '+' occurrences for Tree 2 in p-AU: 148
  '-' occurrences for Tree 2 in p-AU: 20
Directory: Anncaliia_algerae_GCA_000313815.1_idDelPlat4
  '+' occurrences for Tree 2 in p-AU: 266
  '-' occurrences for Tree 2 in p-AU: 68
Directory: Anncaliia_algerae_GCA_000385855.2_Vairimorpha_ceranae_GCA_004919615.1
  '+' occurrences for Tree 2 in p-AU: 41
  '-' occurrences for Tree 2 in p-AU: 19
Directory: Anncaliia_algerae_GCA_000385855.2_Vairimorpha_ceranae_GCA_000182985.1
  '+' occurrences for Tree 2 in p-AU: 32
  '-' occurrences for Tree 2 in p-AU: 18
Directory: iiMysAzur1_iuLoeVari1
  '+' occurrences for Tree 2 in p-AU: 456
  '-' occurrences for Tree 2 in p-AU: 79
Directory: Anncaliia_algerae_GCA_000385875.2_Vairimorpha_ceranae_GCA_000182985.1
  '+' occurrences for Tree 2 in p-AU: 9
  '-' occurrences for Tree 2 in p-AU: 1
Directory: ilAceEphe1_iuLoeVari1
  '+' occurrences for Tree 2 in p-AU: 352
  '-' occurrences for Tree 2 in p-AU: 43
Directory: Anncaliia_algerae_GCA_000313815.1_idDelPlat3
  '+' occurrences for Tree 2 in p-AU: 243
  '-' occurrences for Tree 2 in p-AU: 73
Directory: idTanUsma1_idChiSpeb1
  '+' occurrences for Tree 2 in p-AU: 406
  '-' occurrences for Tree 2 in p-AU: 34
Directory: idDelPlat3_idChiSpeb1
  '+' occurrences for Tree 2 in p-AU: 408
  '-' occurrences for Tree 2 in p-AU: 29
Directory: ilMytImpu1_idDelPlat4
  '+' occurrences for Tree 2 in p-AU: 434
  '-' occurrences for Tree 2 in p-AU: 94
Directory: ilMytImpu1_iuLoeVari1
  '+' occurrences for Tree 2 in p-AU: 394
  '-' occurrences for Tree 2 in p-AU: 49
Directory: Vairimorpha_ceranae_GCA_000988165.1_Vairimorpha_ceranae_GCA_004919615.1
  '+' occurrences for Tree 2 in p-AU: 3
  '-' occurrences for Tree 2 in p-AU: 4
Directory: Anncaliia_algerae_GCA_000385875.2_ilEudLacu3
  '+' occurrences for Tree 2 in p-AU: 425
  '-' occurrences for Tree 2 in p-AU: 130
Directory: Astathelohania_contejeani_GCA_014805555.1_Tubulinosema_ratisbonensis_GCA_004000155.1
  '+' occurrences for Tree 2 in p-AU: 14
  '-' occurrences for Tree 2 in p-AU: 8
Directory: idChiSpeb1_Vairimorpha_ceranae_GCA_000182985.1
  '+' occurrences for Tree 2 in p-AU: 436
  '-' occurrences for Tree 2 in p-AU: 59
Directory: idTanUsma1_Vairimorpha_ceranae_GCA_000182985.1
  '+' occurrences for Tree 2 in p-AU: 273
  '-' occurrences for Tree 2 in p-AU: 129
Directory: iiMysAzur1_idChiSpeb1
  '+' occurrences for Tree 2 in p-AU: 421
  '-' occurrences for Tree 2 in p-AU: 36
Directory: iiMysAzur1_ilEpiFoen1
  '+' occurrences for Tree 2 in p-AU: 420
  '-' occurrences for Tree 2 in p-AU: 140
Directory: Astathelohania_contejeani_GCA_014805555.1_idDelPlat4
  '+' occurrences for Tree 2 in p-AU: 277
  '-' occurrences for Tree 2 in p-AU: 92
Directory: Anncaliia_algerae_GCA_000385855.2_ilEpiFoen1
  '+' occurrences for Tree 2 in p-AU: 332
  '-' occurrences for Tree 2 in p-AU: 141
Directory: iuLoeVari1_Tubulinosema_ratisbonensis_GCA_004000155.1
  '+' occurrences for Tree 2 in p-AU: 395
  '-' occurrences for Tree 2 in p-AU: 112
Directory: Anncaliia_algerae_GCA_000313815.1_Astathelohania_contejeani_GCA_014805555.1
  '+' occurrences for Tree 2 in p-AU: 129
  '-' occurrences for Tree 2 in p-AU: 30
Directory: iuLoeVari1_Vairimorpha_ceranae_GCA_000988165.1
  '+' occurrences for Tree 2 in p-AU: 436
  '-' occurrences for Tree 2 in p-AU: 97
Directory: Astathelohania_contejeani_GCA_014805555.1_idChiSpeb1
  '+' occurrences for Tree 2 in p-AU: 490
  '-' occurrences for Tree 2 in p-AU: 67
Directory: Anncaliia_algerae_GCA_000385875.2_Vairimorpha_ceranae_GCA_000988165.1
  '+' occurrences for Tree 2 in p-AU: 8
  '-' occurrences for Tree 2 in p-AU: 3
Directory: ilYpoCagn5_idTanUsma1
  '+' occurrences for Tree 2 in p-AU: 410
  '-' occurrences for Tree 2 in p-AU: 113
Directory: Anncaliia_algerae_GCA_000385855.2_ilEudLacu3
  '+' occurrences for Tree 2 in p-AU: 383
  '-' occurrences for Tree 2 in p-AU: 142
Directory: idChiSpeb1_Vairimorpha_ceranae_GCA_004919615.1
  '+' occurrences for Tree 2 in p-AU: 447
  '-' occurrences for Tree 2 in p-AU: 75
Directory: ilAceEphe1_ilEudLacu3
  '+' occurrences for Tree 2 in p-AU: 385
  '-' occurrences for Tree 2 in p-AU: 36
Directory: Anncaliia_algerae_GCA_000313815.1_Cucumispora_dikerogammari_GCA_014805705.1
  '+' occurrences for Tree 2 in p-AU: 78
  '-' occurrences for Tree 2 in p-AU: 18
Directory: iiMysAzur1_ilMytImpu1
  '+' occurrences for Tree 2 in p-AU: 464
  '-' occurrences for Tree 2 in p-AU: 87
Directory: Cucumispora_dikerogammari_GCA_014805705.1_idDelPlat5
  '+' occurrences for Tree 2 in p-AU: 156
  '-' occurrences for Tree 2 in p-AU: 56
Directory: Anncaliia_algerae_GCA_000313815.1_ilYpoCagn5
  '+' occurrences for Tree 2 in p-AU: 428
  '-' occurrences for Tree 2 in p-AU: 89
Directory: idChiSpeb1_Vairimorpha_ceranae_GCA_000988165.1
  '+' occurrences for Tree 2 in p-AU: 428
  '-' occurrences for Tree 2 in p-AU: 62
Directory: Anncaliia_algerae_GCA_000385875.2_idDelPlat3
  '+' occurrences for Tree 2 in p-AU: 200
  '-' occurrences for Tree 2 in p-AU: 82
Directory: ilMytImpu1_Vairimorpha_ceranae_GCA_000988165.1
  '+' occurrences for Tree 2 in p-AU: 474
  '-' occurrences for Tree 2 in p-AU: 85
Directory: ilYpoCagn5_Vairimorpha_ceranae_GCA_004919615.1
  '+' occurrences for Tree 2 in p-AU: 483
  '-' occurrences for Tree 2 in p-AU: 83
Directory: Astathelohania_contejeani_GCA_014805555.1_Vairimorpha_ceranae_GCA_000988165.1
  '+' occurrences for Tree 2 in p-AU: 4
  '-' occurrences for Tree 2 in p-AU: 3
Directory: Cucumispora_dikerogammari_GCA_014805705.1_Vairimorpha_ceranae_GCA_000988165.1
  '+' occurrences for Tree 2 in p-AU: 10
  '-' occurrences for Tree 2 in p-AU: 0
Directory: idNerComm1_ihCicViri2
  '+' occurrences for Tree 2 in p-AU: 418
  '-' occurrences for Tree 2 in p-AU: 41
Directory: iuLoeVari1_idDelPlat3
  '+' occurrences for Tree 2 in p-AU: 493
  '-' occurrences for Tree 2 in p-AU: 47
Directory: ihCicViri2_idChiSpeb1
  '+' occurrences for Tree 2 in p-AU: 389
  '-' occurrences for Tree 2 in p-AU: 33
Directory: idDelPlat4_Tubulinosema_ratisbonensis_GCA_004000155.1
  '+' occurrences for Tree 2 in p-AU: 225
  '-' occurrences for Tree 2 in p-AU: 98
Directory: Anncaliia_algerae_GCA_000313815.1_Vairimorpha_ceranae_GCA_004919615.1
  '+' occurrences for Tree 2 in p-AU: 141
  '-' occurrences for Tree 2 in p-AU: 37
Directory: Cucumispora_dikerogammari_GCA_014805705.1_iuLoeVari1
  '+' occurrences for Tree 2 in p-AU: 343
  '-' occurrences for Tree 2 in p-AU: 102
Directory: iiMysAzur1_idDelPlat3
  '+' occurrences for Tree 2 in p-AU: 358
  '-' occurrences for Tree 2 in p-AU: 92
Directory: ilEudLacu3_idDelPlat5
  '+' occurrences for Tree 2 in p-AU: 428
  '-' occurrences for Tree 2 in p-AU: 91
Directory: ilYpoCagn5_iuLoeVari1
  '+' occurrences for Tree 2 in p-AU: 352
  '-' occurrences for Tree 2 in p-AU: 55
Directory: iiMysAzur1_idTanUsma1
  '+' occurrences for Tree 2 in p-AU: 379
  '-' occurrences for Tree 2 in p-AU: 105
Directory: idChiSpeb1_idDelPlat5
  '+' occurrences for Tree 2 in p-AU: 386
  '-' occurrences for Tree 2 in p-AU: 51
Directory: Cucumispora_dikerogammari_GCA_014805705.1_ilEudLacu3
  '+' occurrences for Tree 2 in p-AU: 399
  '-' occurrences for Tree 2 in p-AU: 137
Directory: idNerComm1_idTanUsma1
  '+' occurrences for Tree 2 in p-AU: 500
  '-' occurrences for Tree 2 in p-AU: 41
Directory: idNerComm1_ilAceEphe1
  '+' occurrences for Tree 2 in p-AU: 333
  '-' occurrences for Tree 2 in p-AU: 24
Directory: idNerComm1_ilEpiFoen1
  '+' occurrences for Tree 2 in p-AU: 394
  '-' occurrences for Tree 2 in p-AU: 76
Directory: Anncaliia_algerae_GCA_000385875.2_iuLoeVari1
  '+' occurrences for Tree 2 in p-AU: 402
  '-' occurrences for Tree 2 in p-AU: 102
Directory: Astathelohania_contejeani_GCA_014805555.1_ilAceEphe1
  '+' occurrences for Tree 2 in p-AU: 455
  '-' occurrences for Tree 2 in p-AU: 89
Directory: iuLoeVari1_Vairimorpha_ceranae_GCA_000182985.1
  '+' occurrences for Tree 2 in p-AU: 428
  '-' occurrences for Tree 2 in p-AU: 102
Directory: ilEpiFoen1_Tubulinosema_ratisbonensis_GCA_004000155.1
  '+' occurrences for Tree 2 in p-AU: 402
  '-' occurrences for Tree 2 in p-AU: 127
Directory: ihCicViri2_ilEudLacu3
  '+' occurrences for Tree 2 in p-AU: 472
  '-' occurrences for Tree 2 in p-AU: 23
Directory: iuLoeVari1_idChiSpeb1
  '+' occurrences for Tree 2 in p-AU: 328
  '-' occurrences for Tree 2 in p-AU: 31
Directory: Astathelohania_contejeani_GCA_014805555.1_ilEudLacu3
  '+' occurrences for Tree 2 in p-AU: 469
  '-' occurrences for Tree 2 in p-AU: 103
Directory: idDelPlat5_Vairimorpha_ceranae_GCA_000182985.1
  '+' occurrences for Tree 2 in p-AU: 252
  '-' occurrences for Tree 2 in p-AU: 115
Directory: Anncaliia_algerae_GCA_000385855.2_Tubulinosema_ratisbonensis_GCA_004000155.1
  '+' occurrences for Tree 2 in p-AU: 47
  '-' occurrences for Tree 2 in p-AU: 10
Directory: ilEudLacu3_Tubulinosema_ratisbonensis_GCA_004000155.1
  '+' occurrences for Tree 2 in p-AU: 443
  '-' occurrences for Tree 2 in p-AU: 114
Directory: ihCicViri2_idDelPlat3
  '+' occurrences for Tree 2 in p-AU: 489
  '-' occurrences for Tree 2 in p-AU: 59
Directory: ihCicViri2_Vairimorpha_ceranae_GCA_000988165.1
  '+' occurrences for Tree 2 in p-AU: 474
  '-' occurrences for Tree 2 in p-AU: 92
Directory: Cucumispora_dikerogammari_GCA_014805705.1_ilYpoCagn5
  '+' occurrences for Tree 2 in p-AU: 345
  '-' occurrences for Tree 2 in p-AU: 129
Directory: ihCicViri2_iuLoeVari1
  '+' occurrences for Tree 2 in p-AU: 424
  '-' occurrences for Tree 2 in p-AU: 44
Directory: ilAceEphe1_Vairimorpha_ceranae_GCA_004919615.1
  '+' occurrences for Tree 2 in p-AU: 471
  '-' occurrences for Tree 2 in p-AU: 72
Directory: idDelPlat3_Vairimorpha_ceranae_GCA_000182985.1
  '+' occurrences for Tree 2 in p-AU: 224
  '-' occurrences for Tree 2 in p-AU: 94
Directory: ilMytImpu1_idTanUsma1
  '+' occurrences for Tree 2 in p-AU: 416
  '-' occurrences for Tree 2 in p-AU: 90
Directory: Astathelohania_contejeani_GCA_014805555.1_ilEpiFoen1
  '+' occurrences for Tree 2 in p-AU: 436
  '-' occurrences for Tree 2 in p-AU: 125
Directory: ilAceEphe1_idDelPlat3
  '+' occurrences for Tree 2 in p-AU: 443
  '-' occurrences for Tree 2 in p-AU: 56
Directory: ilAceEphe1_ilEpiFoen1
  '+' occurrences for Tree 2 in p-AU: 359
  '-' occurrences for Tree 2 in p-AU: 36
Directory: idNerComm1_ilYpoCagn5
  '+' occurrences for Tree 2 in p-AU: 406
  '-' occurrences for Tree 2 in p-AU: 61
Directory: ihCicViri2_ilMytImpu1
  '+' occurrences for Tree 2 in p-AU: 465
  '-' occurrences for Tree 2 in p-AU: 24
Directory: ilAceEphe1_Vairimorpha_ceranae_GCA_000182985.1
  '+' occurrences for Tree 2 in p-AU: 455
  '-' occurrences for Tree 2 in p-AU: 87
Directory: Cucumispora_dikerogammari_GCA_014805705.1_ilMytImpu1
  '+' occurrences for Tree 2 in p-AU: 408
  '-' occurrences for Tree 2 in p-AU: 111
Directory: Anncaliia_algerae_GCA_000313815.1_idNerComm1
  '+' occurrences for Tree 2 in p-AU: 426
  '-' occurrences for Tree 2 in p-AU: 79
Directory: ilYpoCagn5_Tubulinosema_ratisbonensis_GCA_004000155.1
  '+' occurrences for Tree 2 in p-AU: 387
  '-' occurrences for Tree 2 in p-AU: 140
Directory: idDelPlat4_Vairimorpha_ceranae_GCA_000182985.1
  '+' occurrences for Tree 2 in p-AU: 253
  '-' occurrences for Tree 2 in p-AU: 106
Directory: ilEudLacu3_idDelPlat4
  '+' occurrences for Tree 2 in p-AU: 424
  '-' occurrences for Tree 2 in p-AU: 102
Directory: idDelPlat3_Tubulinosema_ratisbonensis_GCA_004000155.1
  '+' occurrences for Tree 2 in p-AU: 198
  '-' occurrences for Tree 2 in p-AU: 91
Directory: Cucumispora_dikerogammari_GCA_014805705.1_Vairimorpha_ceranae_GCA_000182985.1
  '+' occurrences for Tree 2 in p-AU: 9
  '-' occurrences for Tree 2 in p-AU: 2
Directory: Astathelohania_contejeani_GCA_014805555.1_idDelPlat3
  '+' occurrences for Tree 2 in p-AU: 241
  '-' occurrences for Tree 2 in p-AU: 79
Directory: iuLoeVari1_Vairimorpha_ceranae_GCA_004919615.1
  '+' occurrences for Tree 2 in p-AU: 429
  '-' occurrences for Tree 2 in p-AU: 104
Directory: Anncaliia_algerae_GCA_000313815.1_idChiSpeb1
  '+' occurrences for Tree 2 in p-AU: 488
  '-' occurrences for Tree 2 in p-AU: 61
Directory: Astathelohania_contejeani_GCA_014805555.1_Cucumispora_dikerogammari_GCA_014805705.1
  '+' occurrences for Tree 2 in p-AU: 9
  '-' occurrences for Tree 2 in p-AU: 1
Directory: idTanUsma1_idDelPlat4
  '+' occurrences for Tree 2 in p-AU: 22
  '-' occurrences for Tree 2 in p-AU: 230
Directory: Anncaliia_algerae_GCA_000313815.1_Anncaliia_algerae_GCA_000385855.2
  '+' occurrences for Tree 2 in p-AU: 78
  '-' occurrences for Tree 2 in p-AU: 35
Directory: Cucumispora_dikerogammari_GCA_014805705.1_idTanUsma1
  '+' occurrences for Tree 2 in p-AU: 155
  '-' occurrences for Tree 2 in p-AU: 70
Directory: idTanUsma1_idDelPlat5
  '+' occurrences for Tree 2 in p-AU: 20
  '-' occurrences for Tree 2 in p-AU: 233
Directory: Anncaliia_algerae_GCA_000385875.2_ilYpoCagn5
  '+' occurrences for Tree 2 in p-AU: 415
  '-' occurrences for Tree 2 in p-AU: 111
Directory: ilEudLacu3_ilYpoCagn5
  '+' occurrences for Tree 2 in p-AU: 415
  '-' occurrences for Tree 2 in p-AU: 39
Directory: ilEpiFoen1_idDelPlat5
  '+' occurrences for Tree 2 in p-AU: 423
  '-' occurrences for Tree 2 in p-AU: 122
Directory: Anncaliia_algerae_GCA_000385855.2_idDelPlat5
  '+' occurrences for Tree 2 in p-AU: 151
  '-' occurrences for Tree 2 in p-AU: 56
Directory: Astathelohania_contejeani_GCA_014805555.1_ilMytImpu1
  '+' occurrences for Tree 2 in p-AU: 456
  '-' occurrences for Tree 2 in p-AU: 102
Directory: Astathelohania_contejeani_GCA_014805555.1_ihCicViri2
  '+' occurrences for Tree 2 in p-AU: 470
  '-' occurrences for Tree 2 in p-AU: 96
Directory: Anncaliia_algerae_GCA_000313815.1_iiMysAzur1
  '+' occurrences for Tree 2 in p-AU: 231
  '-' occurrences for Tree 2 in p-AU: 90
Directory: ilYpoCagn5_idDelPlat5
  '+' occurrences for Tree 2 in p-AU: 420
  '-' occurrences for Tree 2 in p-AU: 124
Directory: iiMysAzur1_ilAceEphe1
  '+' occurrences for Tree 2 in p-AU: 474
  '-' occurrences for Tree 2 in p-AU: 72
Directory: iiMysAzur1_Vairimorpha_ceranae_GCA_004919615.1
  '+' occurrences for Tree 2 in p-AU: 210
  '-' occurrences for Tree 2 in p-AU: 183
Directory: ilEudLacu3_ilMytImpu1
  '+' occurrences for Tree 2 in p-AU: 412
  '-' occurrences for Tree 2 in p-AU: 125
Directory: ilMytImpu1_Vairimorpha_ceranae_GCA_000182985.1
  '+' occurrences for Tree 2 in p-AU: 473
  '-' occurrences for Tree 2 in p-AU: 85
Directory: ilMytImpu1_ilYpoCagn5
  '+' occurrences for Tree 2 in p-AU: 426
  '-' occurrences for Tree 2 in p-AU: 40
Directory: ihCicViri2_Tubulinosema_ratisbonensis_GCA_004000155.1
  '+' occurrences for Tree 2 in p-AU: 450
  '-' occurrences for Tree 2 in p-AU: 96
Directory: Astathelohania_contejeani_GCA_014805555.1_iuLoeVari1
  '+' occurrences for Tree 2 in p-AU: 442
  '-' occurrences for Tree 2 in p-AU: 95
Directory: Cucumispora_dikerogammari_GCA_014805705.1_idDelPlat3
  '+' occurrences for Tree 2 in p-AU: 137
  '-' occurrences for Tree 2 in p-AU: 46
Directory: idNerComm1_iuLoeVari1
  '+' occurrences for Tree 2 in p-AU: 31
  '-' occurrences for Tree 2 in p-AU: 417
Directory: Anncaliia_algerae_GCA_000385875.2_Cucumispora_dikerogammari_GCA_014805705.1
  '+' occurrences for Tree 2 in p-AU: 11
  '-' occurrences for Tree 2 in p-AU: 1
Directory: idDelPlat3_idTanUsma1
  '+' occurrences for Tree 2 in p-AU: 28
  '-' occurrences for Tree 2 in p-AU: 233
Directory: ilMytImpu1_idDelPlat3
  '+' occurrences for Tree 2 in p-AU: 465
  '-' occurrences for Tree 2 in p-AU: 97
Directory: Anncaliia_algerae_GCA_000313815.1_ilAceEphe1
  '+' occurrences for Tree 2 in p-AU: 423
  '-' occurrences for Tree 2 in p-AU: 109
Directory: Anncaliia_algerae_GCA_000385855.2_iiMysAzur1
  '+' occurrences for Tree 2 in p-AU: 121
  '-' occurrences for Tree 2 in p-AU: 81
Directory: idChiSpeb1_Tubulinosema_ratisbonensis_GCA_004000155.1
  '+' occurrences for Tree 2 in p-AU: 420
  '-' occurrences for Tree 2 in p-AU: 74
Directory: idNerComm1_idDelPlat5
  '+' occurrences for Tree 2 in p-AU: 465
  '-' occurrences for Tree 2 in p-AU: 43
Directory: idDelPlat4_idDelPlat5
  '+' occurrences for Tree 2 in p-AU: 22
  '-' occurrences for Tree 2 in p-AU: 228
Directory: idChiSpeb1_idDelPlat4
  '+' occurrences for Tree 2 in p-AU: 410
  '-' occurrences for Tree 2 in p-AU: 43
Directory: iiMysAzur1_idDelPlat5
  '+' occurrences for Tree 2 in p-AU: 358
  '-' occurrences for Tree 2 in p-AU: 95
Directory: ilEudLacu3_iuLoeVari1
  '+' occurrences for Tree 2 in p-AU: 337
  '-' occurrences for Tree 2 in p-AU: 56
Directory: iiMysAzur1_Vairimorpha_ceranae_GCA_000988165.1
  '+' occurrences for Tree 2 in p-AU: 207
  '-' occurrences for Tree 2 in p-AU: 180
Directory: iiMysAzur1_ilYpoCagn5
  '+' occurrences for Tree 2 in p-AU: 419
  '-' occurrences for Tree 2 in p-AU: 137
Directory: Astathelohania_contejeani_GCA_014805555.1_idDelPlat5
  '+' occurrences for Tree 2 in p-AU: 283
  '-' occurrences for Tree 2 in p-AU: 93
Directory: idDelPlat3_idDelPlat4
  '+' occurrences for Tree 2 in p-AU: 25
  '-' occurrences for Tree 2 in p-AU: 221
Directory: ilAceEphe1_ilMytImpu1
  '+' occurrences for Tree 2 in p-AU: 429
  '-' occurrences for Tree 2 in p-AU: 27
Directory: ilEpiFoen1_Vairimorpha_ceranae_GCA_000988165.1
  '+' occurrences for Tree 2 in p-AU: 497
  '-' occurrences for Tree 2 in p-AU: 68
Directory: Astathelohania_contejeani_GCA_014805555.1_Vairimorpha_ceranae_GCA_000182985.1
  '+' occurrences for Tree 2 in p-AU: 6
  '-' occurrences for Tree 2 in p-AU: 3
Directory: Cucumispora_dikerogammari_GCA_014805705.1_Vairimorpha_ceranae_GCA_004919615.1
  '+' occurrences for Tree 2 in p-AU: 12
  '-' occurrences for Tree 2 in p-AU: 6
Directory: Anncaliia_algerae_GCA_000385855.2_ilAceEphe1
  '+' occurrences for Tree 2 in p-AU: 392
  '-' occurrences for Tree 2 in p-AU: 115
Directory: iiMysAzur1_Tubulinosema_ratisbonensis_GCA_004000155.1
  '+' occurrences for Tree 2 in p-AU: 167
  '-' occurrences for Tree 2 in p-AU: 169
Directory: Cucumispora_dikerogammari_GCA_014805705.1_iiMysAzur1
  '+' occurrences for Tree 2 in p-AU: 111
  '-' occurrences for Tree 2 in p-AU: 98
Directory: idTanUsma1_Vairimorpha_ceranae_GCA_000988165.1
  '+' occurrences for Tree 2 in p-AU: 274
  '-' occurrences for Tree 2 in p-AU: 136
Directory: ihCicViri2_idDelPlat5
  '+' occurrences for Tree 2 in p-AU: 466
  '-' occurrences for Tree 2 in p-AU: 74
Directory: idNerComm1_Vairimorpha_ceranae_GCA_004919615.1
  '+' occurrences for Tree 2 in p-AU: 440
  '-' occurrences for Tree 2 in p-AU: 93
