# Supplementary material for: Forty new genomes shed light on sexual reproduction and the origin of tetraploidy in Microsporidia
Source: PLoS Biol. 2025 Oct 21;23(10):e3003446. doi: 10.1371/journal.pbio.3003446 (PMC12558613; doi:10.1371/journal.pbio.3003446)
Supplement: S3 Text — (TXT) [file pbio.3003446.s009.txt]

Text S3: Details on rearrangements inferred and methods attempted.
Comparing the BUSCO positions on closely-related genomes showed a pattern of dynamic change of microsporidian linkage groups. The Encephalitozoon species genomes were highly syntenic, with the exception of rearrangement involving a single linkage group (Khalaf et al. 2024) (S11 and S12 Figs). ilEupExig1.µ (host Eupithecia exiguata [Lepidoptera]), placed basal to Encephalitozoon species, had six chromosomes that could be derived through either five pairwise fusions of the 11 chromosomes of Encephalitozoon species, or an ancestral karyotype that was subject to fission in Encephalitozoon. Vairimorpha necatrix was sister to the Encephalitozoon-ilEupExig1.µ clade, and had 11 chromosomes, but these did not correspond to the 11 found in Encephalitozoon species and did not simply confirm the karyotype of ilEupExig1.µ as being ancestral or derived. The karyotype of the enterocytozoonid iyOphElle1.µ, sister to the nosematids (V. necatrix, Encephalitozoon and ilEupExig1.µ), had 12 chromosomes, the largest of which is syntenic with the largest chromosome of V. necatrix, and thus suggests that the splitting of this chromosome in Encephalitozoon and ilEupExig1.µ is derived. This large linkage group was also found in the neoperezeiid Antonospora locustae, sister to the Encephalitozoonida, in the orphan lineage species Hamiltosporidium tvaerminnensis and in two genomes on Ambylosporidia species, suggesting it was likely present in the last ancestor of all microsporidia analysed. 
The orphan lineage-Ambylosporidia group showed a similar general pattern of linkage group conservation between close relatives and members of the same OTU, coupled with major rearrangements between clades (S11 and S12 Figs). We were unable to infer a robust set of putative ancestral linkage groups for these genomes using syngraph (Mackintosh et al. 2023) (S7 and S8 Figs) or unsupervised clustering of loci based on their chromosomal occupancy (Pedregosa et al. 2011; Maaten and Hinton 2008) (S9 and S10 Figs), likely because of the high frequency of rearrangements observed.
