# Supplementary material for: Forty new genomes shed light on sexual reproduction and the origin of tetraploidy in Microsporidia
Source: PLoS Biol. 2025 Oct 21;23(10):e3003446. doi: 10.1371/journal.pbio.3003446 (PMC12558613; doi:10.1371/journal.pbio.3003446)
Supplement: S1 Script — Python script used to extract pairwise branch lengths between homeologous gene pairs for 13 tetraploid genomes, and plot them as histograms. Please note that the following genomes are represented by deprecated ToLIDs, which differ from the ones used in this manuscript. iyOecSmar33: idDelPlat3; iyOecSmar35: idTanUsma1; iyOecSmar39: idChiSpeb1; iyOecSmar41: idDelPlat4; and iyOecSmar44: idDelPlat5. (PY) [file pbio.3003446.s010.py]

import glob
import matplotlib.pyplot as plt
from ete3 import Tree
from matplotlib.lines import Line2D

# List of species names
species_list = [
    "ilAceEphe1", "iuLoeVari1", "idDelPlat4", "idNerComm1", "ilEpiFoen1",
    "idDelPlat3", "idDelPlat5", "ihCicViri2", "ilEudLacu3", "idTanUsma1",
    "iiMysAzur1", "ilMytImpu1", "idChiSpeb1"
]

# Path to tree files
# Each tree file should contain the following tips: the haplotypes of a single gene in a single species
# (i.e. in the case of a tetraploid, 4 haplotypes), and an outgroup (I used E. cuniculi for all)
tree_files = glob.glob(
    "path/to/dir/*treefile"
)

# Function to extract branch length distances
def get_branch_lengths(tree_file, search_char):
    tree = Tree(tree_file)
    target_leaves = [leaf for leaf in tree.get_leaves() if search_char in leaf.name]
    return [
        leaf1.get_distance(leaf2)
        for i, leaf1 in enumerate(target_leaves)
        for leaf2 in target_leaves[i+1:]
    ]

# Plotting setup
fig, axes = plt.subplots(4, 4, figsize=(20, 13))
axes = axes.flatten()

x_min, x_max = 0, 0.25  # Fixed x-axis limits
bins = 50  # Number of bins

# Threshold
thresholds = {
    0.032000: ('red', "Same species branch length threshold as calculated from concatenated supermatrix phylogeny")}

for i, species in enumerate(species_list):
    species_distances = [
        get_branch_lengths(tree_file, species)
        for tree_file in tree_files
        if species in tree_file
    ]
    species_distances = [d for sublist in species_distances for d in sublist]  # Flatten

    ax = axes[i]
    ax.hist(
        species_distances,
        bins=bins,
        edgecolor='black',
        color="skyblue",
        range=(x_min, x_max)
    )
    ax.grid(True)
    ax.set_title(species, fontsize=14)

    # Draw threshold lines
    for value, (color, _) in thresholds.items():
        ax.axvline(x=value, color=color, linestyle='--', linewidth=2)

    # Compute and show percentages
    if species_distances:
        ypos = 0.90
        for value, (color, _) in thresholds.items():
            percent = (sum(1 for d in species_distances if d > value) / len(species_distances)) * 100
            ax.text(
                0.98,
                ypos,
                f"{percent:.1f}%",
                transform=ax.transAxes,
                fontsize=12,
                verticalalignment='top',
                horizontalalignment='right',
                color=color
            )
            ypos -= 0.08

# Set x-axis limits for all subplots
for ax in axes:
    ax.set_xlim(x_min, x_max)

# Hide unused subplots
for i in range(len(species_list), len(axes)):
    fig.delaxes(axes[i])

# Custom legend
legend_lines = [
    Line2D([0], [0], color='white', linestyle='', label="% of gene pairs which exceed each same species threshold are given on each plot")
]
legend_lines += [
    Line2D([0], [0], color=color, linestyle='--', linewidth=2, label=label)
    for _, (color, label) in thresholds.items()
]

fig.legend(
    handles=legend_lines,
    loc='upper right',
    ncol=1,
    bbox_to_anchor=(0.55, 1.08),
    fontsize=12,
    frameon=False
)

# Shared x and y axis labels
fig.text(0.5, 0.02, 'Branch Length', ha='center', fontsize=18)
fig.text(-0.03, 0.5, 'Gene Pair Frequency', va='center', rotation='vertical', fontsize=18)

plt.tight_layout(rect=[0, 0, 1, 0.98])  # leave space for legend
plt.show()
